# Supplementary material for: N-(3,4-Dichloro­phen­yl)-4-methyl­benzene­sulfonamide
Source: Acta Crystallogr Sect E Struct Rep Online. 2010 Dec 11;67(Pt 1):o104. doi: 10.1107/S1600536810051305 (PMC3050347; doi:10.1107/S1600536810051305)
Supplement: Supplementary file 2 [file e-67-0o104-Isup2.hkl]

# 
# h,k,l, Fc-squared, Fo-squared, sigma(Fo-squared) and status flag 
# 
data_I
_shelx_title ' S37 P21/C' 
_shelx_refln_list_code          4 
_shelx_F_calc_maximum      185.92 
_exptl_crystal_F_000       648.00 
_reflns_d_resolution_high  0.8381 
 
loop_ 
 _symmetry_equiv_pos_as_xyz 
 'x, y, z' 
 '-x, y+1/2, -z+1/2' 
 '-x, -y, -z' 
 'x, -y-1/2, z-1/2' 
 
_cell_length_a     9.5430 
_cell_length_b    13.6280 
_cell_length_c    10.8930 
_cell_angle_alpha  90.000 
_cell_angle_beta   94.850 
_cell_angle_gamma  90.000 
 
_shelx_F_squared_multiplier     1.000 
 
loop_ 
 _refln_index_h 
 _refln_index_k 
 _refln_index_l 
 _refln_F_squared_calc 
 _refln_F_squared_meas 
 _refln_F_squared_sigma 
 _refln_observed_status 
   1   0   0     4460.90     4386.99     85.60 o 
   2   0   0      387.10      365.25      3.90 o 
   3   0   0       21.38       23.08      1.89 o 
   4   0   0       14.88       16.40      2.10 o 
   5   0   0     1069.60     1234.90     16.91 o 
   6   0   0      126.47      132.53      4.79 o 
   7   0   0       84.14      113.29      5.08 o 
   8   0   0      399.93      434.01     13.43 o 
   9   0   0       40.62       37.52      4.94 o 
  10   0   0      409.38      340.89     10.45 o 
  11   0   0       17.00       12.41      2.90 o 
   1   1   0     1809.09     1872.54    430.49 o 
   2   1   0      986.39      989.32    181.30 o 
   3   1   0     1632.62     1894.40     16.40 o 
   4   1   0     1650.16     1885.91     18.94 o 
   5   1   0      122.94      158.22      4.50 o 
   6   1   0      101.97      112.57      4.72 o 
   7   1   0       43.37       56.25      4.50 o 
   8   1   0      105.09      107.63      6.10 o 
   9   1   0       37.83       34.91      5.37 o 
  10   1   0        7.66       12.70      3.85 o 
  11   1   0        3.30       -0.80      4.14 o 
   0   2   0    12400.01     7534.42     31.28 o 
   1   2   0      839.86      821.12    131.84 o 
   2   2   0    14504.55    18491.93    169.83 o 
   3   2   0        1.13       -2.47      3.70 o 
   4   2   0      274.56      265.78      7.98 o 
   5   2   0       50.38       48.55      3.12 o 
   6   2   0      304.29      326.23      9.65 o 
   7   2   0       25.82       25.26      4.21 o 
   8   2   0     1139.27     1181.26     24.17 o 
   9   2   0       20.03       18.36      4.50 o 
  10   2   0       47.73       42.68      4.14 o 
  11   2   0        0.87       -1.45      3.92 o 
   1   3   0       20.69       30.03      3.85 o 
   2   3   0     7134.96     8887.11     45.94 o 
   3   3   0        1.26        2.76      2.25 o 
   4   3   0      669.39      776.14     13.57 o 
   5   3   0        3.37       -0.51      3.99 o 
   6   3   0       60.16       85.28      4.94 o 
   7   3   0       69.44       73.74      5.23 o 
   8   3   0       15.63       20.68      4.94 o 
   9   3   0      114.04      107.56      6.17 o 
  10   3   0        0.42        2.18      4.64 o 
  11   3   0       32.21       30.34      2.90 o 
   0   4   0      519.34      296.19      6.89 o 
   1   4   0        3.96        2.20      2.21 o 
   2   4   0      437.14      486.05     10.31 o 
   3   4   0       67.78       63.43      3.41 o 
   4   4   0      699.59      890.01     15.82 o 
   5   4   0        9.40       11.54      3.27 o 
   6   4   0        1.10       -5.73      5.73 o 
   7   4   0      310.98      317.45      9.29 o 
   8   4   0      331.89      341.47     10.09 o 
   9   4   0        0.70        2.18      5.59 o 
  10   4   0        9.96        7.98      3.34 o 
   1   5   0      448.98      376.98      5.91 o 
   2   5   0     1731.53     2038.47     22.43 o 
   3   5   0       34.13       29.39      3.05 o 
   4   5   0     1611.76     1840.77     24.31 o 
   5   5   0       10.59       18.72      3.34 o 
   6   5   0      622.09      712.41     17.93 o 
   7   5   0      215.54      221.72      7.48 o 
   8   5   0        8.45       15.10      3.70 o 
   9   5   0        0.08       -0.80      5.30 o 
  10   5   0        3.05        3.34      2.69 o 
   0   6   0       15.18        7.40      2.32 o 
   1   6   0       81.66       62.37      3.30 o 
   2   6   0     1359.45     1550.24     20.90 o 
   3   6   0      242.40      269.62      8.06 o 
   4   6   0       73.46       77.95      4.64 o 
   5   6   0       71.50       88.76      4.86 o 
   6   6   0       13.98        5.44      6.31 o 
   7   6   0       89.05       92.61      5.88 o 
   8   6   0        9.09        6.75      3.63 o 
   9   6   0        5.71       -2.69      5.66 o 
  10   6   0        1.16        3.34      3.85 o 
   1   7   0     1117.22      872.84     14.84 o 
   2   7   0      276.65      248.72      7.62 o 
   3   7   0      512.09      588.02     15.39 o 
   4   7   0     1654.34     2025.11     29.18 o 
   5   7   0       44.10       48.48      4.14 o 
   6   7   0      338.97      362.23     10.74 o 
   7   7   0        2.32        3.19      5.95 o 
   8   7   0        2.62       -0.44      5.52 o 
   9   7   0        0.28       -1.02      5.66 o 
  10   7   0        0.01        0.44      3.34 o 
   0   8   0     1452.44     1145.92     19.09 o 
   1   8   0        4.32        5.41      2.52 o 
   2   8   0       39.16       37.59      3.70 o 
   3   8   0      289.81      321.23      9.51 o 
   4   8   0      189.08      244.08      7.48 o 
   5   8   0       65.91       78.17      5.30 o 
   6   8   0       74.57       65.10      5.52 o 
   7   8   0      105.95      122.51      6.17 o 
   8   8   0       50.65       40.21      4.57 o 
   9   8   0       28.19       23.51      3.34 o 
   1   9   0        0.81       23.57     15.06 o 
   2   9   0       42.50       32.15      3.85 o 
   3   9   0        4.18        2.54      3.77 o 
   4   9   0      131.18      145.88      6.68 o 
   5   9   0       74.52       86.44      5.44 o 
   6   9   0      150.66      141.96      6.68 o 
   7   9   0        1.36        0.44      6.02 o 
   8   9   0       10.33        4.86      4.86 o 
   9   9   0        4.78       10.16      2.40 o 
   0  10   0       46.04       52.11      4.28 o 
   1  10   0       10.06        6.61      2.35 o 
   2  10   0      295.74      276.30      8.64 o 
   3  10   0        7.51        5.95      5.95 o 
   4  10   0       23.40       26.78      4.14 o 
   5  10   0      168.62      170.92      6.68 o 
   6  10   0       62.84       77.66      4.94 o 
   7  10   0       59.03       53.92      4.14 o 
   8  10   0       54.40       55.74      3.63 o 
   1  11   0       51.14       47.49      6.57 o 
   2  11   0       83.63       96.09      5.59 o 
   3  11   0        6.71        7.11      3.77 o 
   4  11   0       14.68       16.04      4.14 o 
   5  11   0       13.32       13.86      3.77 o 
   6  11   0        9.06       10.81      3.27 o 
   7  11   0        0.88        5.66      2.54 o 
   8  11   0        1.36        0.22      3.27 o 
   0  12   0      557.12      439.45     13.43 o 
   1  12   0        0.17        0.89      3.68 o 
   2  12   0      102.87       98.78      6.10 o 
   3  12   0        3.04        0.44      5.95 o 
   4  12   0       20.49       18.94      3.77 o 
   5  12   0        3.16        3.99      3.27 o 
   6  12   0        0.18       -0.58      4.06 o 
   7  12   0       15.15       16.47      2.54 o 
   1  13   0       10.05       12.14      5.23 o 
   2  13   0        8.47        6.60      3.92 o 
   3  13   0       71.06       88.04      5.30 o 
   4  13   0       74.94       76.86      4.94 o 
   5  13   0        0.68        1.16      2.61 o 
   6  13   0       27.94       30.12      2.76 o 
   0  14   0       12.19        5.15      5.95 o 
   1  14   0        8.52        5.52      3.12 o 
   2  14   0       63.32       69.67      4.79 o 
   3  14   0       32.15       33.60      3.85 o 
   4  14   0       24.54       36.36      3.19 o 
   5  14   0        4.13        1.38      3.19 o 
   1  15   0       21.52       22.43      3.27 o 
   2  15   0       27.82       43.91      3.56 o 
   3  15   0       27.72       20.10      3.19 o 
   4  15   0       39.29       42.68      2.83 o 
   0  16   0        0.37       -2.18      3.48 o 
   1  16   0        1.00       -1.89      1.89 o 
   2  16   0        1.33       -1.02      2.98 o 
 -11   1   1       15.01       11.90      2.83 o 
 -10   1   1       19.63       18.58      3.85 o 
  -9   1   1      165.70      158.94      6.75 o 
  -8   1   1       21.15       21.70      3.92 o 
  -7   1   1       28.76       32.15      3.70 o 
  -6   1   1      130.39      137.90      5.15 o 
  -5   1   1      677.68      688.83     13.43 o 
  -4   1   1      607.57      640.27     11.32 o 
  -3   1   1     1754.72     1909.21     17.35 o 
  -2   1   1     1037.81     1051.77    152.34 o 
  -1   1   1      261.32      278.24     35.27 o 
   0   1   1      667.61      315.06    109.81 o 
   1   1   1     6062.91     5651.81   1468.74 o 
   2   1   1     3836.59     3445.91    548.68 o 
   3   1   1     1432.72     1581.52     14.59 o 
   4   1   1     1503.19     1630.80     17.42 o 
   5   1   1      235.11      340.10      9.65 o 
   6   1   1      542.89      607.32     14.08 o 
   7   1   1        2.74        1.52      3.77 o 
   8   1   1       54.87       52.62      5.30 o 
   9   1   1       96.69      103.06      5.73 o 
  10   1   1       26.14       25.33      3.70 o 
  11   1   1        1.30       -1.74      3.92 o 
 -11   2   1        3.60        6.17      2.47 o 
 -10   2   1        5.27        9.00      3.41 o 
  -9   2   1       19.12       18.43      4.06 o 
  -8   2   1       39.63       49.13      4.86 o 
  -7   2   1       59.48       65.54      4.64 o 
  -6   2   1       49.41       74.03      4.35 o 
  -5   2   1        1.03       -3.70      4.21 o 
  -4   2   1       13.26       14.08      2.54 o 
  -3   2   1       25.83       31.64      2.76 o 
  -2   2   1    30801.69    36288.43    260.91 o 
  -1   2   1     2062.04     1985.65    157.24 o 
   0   2   1      644.27      401.26     57.19 o 
   1   2   1     3934.64     3892.64   1138.91 o 
   2   2   1       31.30       44.21     10.52 o 
   3   2   1       16.93       23.51      2.40 o 
   4   2   1      467.38      540.92     10.60 o 
   5   2   1      770.84      836.81     15.10 o 
   6   2   1       73.48       81.14      4.43 o 
   7   2   1        6.86       12.41      3.92 o 
   8   2   1      274.07      294.95      8.85 o 
   9   2   1       49.91       54.29      4.86 o 
  10   2   1        0.39       -0.36      5.08 o 
  11   2   1        2.30        4.14      2.54 o 
 -11   3   1        8.65        4.28      2.47 o 
 -10   3   1        0.08        2.90      3.19 o 
  -9   3   1       10.42        5.73      5.73 o 
  -8   3   1      210.83      234.79      7.69 o 
  -7   3   1        3.21       -1.60      5.23 o 
  -6   3   1        0.44        3.99      5.37 o 
  -5   3   1      973.36     1185.98     18.94 o 
  -4   3   1      214.62      236.75      6.82 o 
  -3   3   1     3298.75     4457.60     32.15 o 
  -2   3   1    12999.31    15180.32     68.15 o 
  -1   3   1    16728.75    14107.99    492.11 o 
   0   3   1      276.86      198.12     12.48 o 
   1   3   1     1795.25     1515.86    236.35 o 
   2   3   1     1302.02     1709.04     17.27 o 
   3   3   1     3872.37     4846.76     33.10 o 
   4   3   1        0.50        3.41      3.41 o 
   5   3   1       22.16       31.57      3.27 o 
   6   3   1      997.49     1194.03     20.97 o 
   7   3   1        0.03        5.66      4.06 o 
   8   3   1       52.88       55.59      5.37 o 
   9   3   1      206.71      224.34      7.40 o 
  10   3   1       35.24       34.91      3.77 o 
  11   3   1        0.00        2.76      2.10 o 
 -11   4   1       31.41       27.87      2.76 o 
 -10   4   1       15.70       16.40      3.34 o 
  -9   4   1       11.79       13.35      3.41 o 
  -8   4   1        0.20        4.57      5.52 o 
  -7   4   1      240.43      260.33      8.06 o 
  -6   4   1       22.19       22.79      3.63 o 
  -5   4   1     1150.99     1356.03     21.19 o 
  -4   4   1     4297.62     5697.07     42.60 o 
  -3   4   1      327.97      318.76      8.27 o 
  -2   4   1     2398.73     2713.21     24.39 o 
  -1   4   1    10884.41     8353.19     29.25 o 
   0   4   1       54.27       45.32      3.77 o 
   1   4   1     1352.91      992.29     62.56 o 
   2   4   1     1973.19     2306.57     22.57 o 
   3   4   1       95.67       78.09      3.41 o 
   4   4   1        2.12        4.94      2.47 o 
   5   4   1        5.61       10.16      2.98 o 
   6   4   1     1719.35     2066.77     28.96 o 
   7   4   1       93.29      105.45      5.95 o 
   8   4   1       51.03       51.97      5.01 o 
   9   4   1       20.44       22.06      3.85 o 
  10   4   1        9.14        0.00      5.15 o 
 -10   5   1        1.96        7.26      3.05 o 
  -9   5   1        0.54       -5.73      5.73 o 
  -8   5   1        0.86        4.57      3.63 o 
  -7   5   1       94.75       97.25      5.73 o 
  -6   5   1      460.73      522.99     15.24 o 
  -5   5   1      210.80      231.81      6.75 o 
  -4   5   1        9.78        2.61      5.59 o 
  -3   5   1       27.60       21.56      3.34 o 
  -2   5   1      762.30      813.22     14.30 o 
  -1   5   1     2099.78     1643.10     31.61 o 
   0   5   1     2427.90     1757.08     82.45 o 
   1   5   1       85.19       46.84      2.01 o 
   2   5   1      236.78      250.83      7.77 o 
   3   5   1        4.74        4.43      4.64 o 
   4   5   1      681.67      825.78     16.40 o 
   5   5   1       98.77      119.68      5.44 o 
   6   5   1       56.23       72.14      5.15 o 
   7   5   1      595.22      669.30     18.72 o 
   8   5   1       18.37       20.54      4.14 o 
   9   5   1        7.63        3.63      5.23 o 
  10   5   1        1.51       -0.87      4.35 o 
 -10   6   1       11.74       15.17      2.83 o 
  -9   6   1      177.13      165.33      6.39 o 
  -8   6   1        2.21        0.00      3.56 o 
  -7   6   1      220.41      244.00      8.13 o 
  -6   6   1        1.55        1.67      5.44 o 
  -5   6   1      129.64      161.34      6.39 o 
  -4   6   1       12.12        5.73      3.70 o 
  -3   6   1      475.95      563.92     13.93 o 
  -2   6   1     1338.62     1384.55     19.60 o 
  -1   6   1      350.33      252.54      5.08 o 
   0   6   1     1708.92     1135.42     51.31 o 
   1   6   1     3471.68     2249.48    128.53 o 
   2   6   1      919.34     1090.25     18.14 o 
   3   6   1      608.44      713.58     15.68 o 
   4   6   1       43.52       53.05      4.43 o 
   5   6   1        1.08       -4.57      6.10 o 
   6   6   1      529.71      604.42     17.42 o 
   7   6   1       10.91        4.14      6.89 o 
   8   6   1       35.51       29.90      4.43 o 
   9   6   1        7.22        3.34      5.95 o 
  10   6   1       24.80       18.65      2.76 o 
 -10   7   1       13.67       14.37      2.47 o 
  -9   7   1        2.41        0.65      4.94 o 
  -8   7   1        4.11        1.23      5.88 o 
  -7   7   1       89.42       93.84      5.44 o 
  -6   7   1      175.29      185.00      7.11 o 
  -5   7   1       15.51       16.04      4.14 o 
  -4   7   1       91.44      126.21      5.66 o 
  -3   7   1      375.99      380.88     11.03 o 
  -2   7   1      491.61      435.03     12.19 o 
  -1   7   1        3.01       -1.03      2.72 o 
   0   7   1      180.56      151.23      4.86 o 
   1   7   1      115.66       84.83      3.99 o 
   2   7   1      132.52      128.32      4.64 o 
   3   7   1       17.34       22.50      3.56 o 
   4   7   1      396.73      476.03     12.85 o 
   5   7   1        1.76        2.54      6.31 o 
   6   7   1       41.10       48.70      4.94 o 
   7   7   1       12.36       22.14      4.14 o 
   8   7   1        0.23        5.08      5.08 o 
   9   7   1       12.04       15.68      3.27 o 
  10   7   1        0.85        0.80      2.98 o 
  -9   8   1       62.14       55.09      3.56 o 
  -8   8   1        0.14       -5.66      5.66 o 
  -7   8   1       55.00       52.84      4.79 o 
  -6   8   1        0.08        2.69      6.31 o 
  -5   8   1       39.19       38.76      4.35 o 
  -4   8   1      114.28      127.52      6.10 o 
  -3   8   1      239.84      234.86      7.11 o 
  -2   8   1        3.90       12.12      3.34 o 
  -1   8   1      959.53      786.80     36.22 o 
   0   8   1       46.54       38.66      2.46 o 
   1   8   1       60.51       40.71      5.95 o 
   2   8   1      696.07      545.49     14.81 o 
   3   8   1       50.66       55.81      5.15 o 
   4   8   1        3.72       -6.89      6.89 o 
   5   8   1      211.34      233.62      7.77 o 
   6   8   1      110.63      137.24      6.02 o 
   7   8   1       22.71       24.53      3.99 o 
   8   8   1       62.44       71.85      4.57 o 
   9   8   1       22.76       22.64      2.98 o 
  -9   9   1        2.30        2.61      3.48 o 
  -8   9   1       35.23       37.89      3.85 o 
  -7   9   1        3.48        0.36      5.52 o 
  -6   9   1       16.14       17.85      4.35 o 
  -5   9   1      146.93      124.69      6.24 o 
  -4   9   1      292.55      353.96     10.52 o 
  -3   9   1       87.60       72.94      5.01 o 
  -2   9   1       66.04       68.22      4.64 o 
  -1   9   1       14.39        9.73      2.27 o 
   0   9   1       50.67       32.42      2.53 o 
   1   9   1       57.80       45.12      2.74 o 
   2   9   1      384.41      311.21      8.78 o 
   3   9   1      205.59      221.58      7.84 o 
   4   9   1       49.90       44.63      5.08 o 
   5   9   1      145.13      148.71      7.04 o 
   6   9   1       17.32       12.19      4.06 o 
   7   9   1       24.33       25.84      4.06 o 
   8   9   1        0.89       -0.65      2.90 o 
   9   9   1       16.60       19.89      2.25 o 
  -8  10   1        3.16       -3.85      4.14 o 
  -7  10   1        0.96        3.05      4.79 o 
  -6  10   1        5.80       10.16      3.63 o 
  -5  10   1       37.26       43.69      4.43 o 
  -4  10   1        6.63        2.76      5.95 o 
  -3  10   1       21.04       21.70      4.06 o 
  -2  10   1       14.44        8.56      3.85 o 
  -1  10   1       82.30       80.12      8.06 o 
   0  10   1       62.04       40.29      3.20 o 
   1  10   1        0.66       -2.96      7.58 o 
   2  10   1      209.81      180.35      7.11 o 
   3  10   1        0.10        0.00      6.10 o 
   4  10   1       29.78       24.46      4.72 o 
   5  10   1       22.78       32.22      5.01 o 
   6  10   1        5.63       -2.03      5.37 o 
   7  10   1       12.40       14.37      3.41 o 
   8  10   1        7.01        0.51      3.99 o 
  -8  11   1       33.31       38.39      2.69 o 
  -7  11   1        7.16        4.50      2.54 o 
  -6  11   1       74.90       72.29      4.64 o 
  -5  11   1      156.48      154.88      6.60 o 
  -4  11   1       11.79        5.44      4.06 o 
  -3  11   1      168.77      182.24      7.04 o 
  -2  11   1        0.91        3.70      3.70 o 
  -1  11   1       56.41       43.95      3.70 o 
   0  11   1       15.93       10.64      7.04 o 
   1  11   1       32.32       21.36      3.15 o 
   2  11   1      184.56      151.83      6.60 o 
   3  11   1       11.62       12.99      4.35 o 
   4  11   1      371.69      355.19     11.10 o 
   5  11   1       78.67       86.80      5.44 o 
   6  11   1        6.92        5.30      3.56 o 
   7  11   1        5.08        2.18      4.14 o 
   8  11   1        1.83       -3.34      3.34 o 
  -7  12   1        0.71       -1.45      3.12 o 
  -6  12   1        1.57        0.87      3.77 o 
  -5  12   1       58.82       59.95      4.28 o 
  -4  12   1        9.14        3.34      5.81 o 
  -3  12   1       31.54       39.26      4.50 o 
  -2  12   1       26.84       28.38      4.64 o 
  -1  12   1        4.63        3.23      4.23 o 
   0  12   1        8.94        4.70      3.09 o 
   1  12   1       30.59       26.52      3.28 o 
   2  12   1        7.62       -0.94      6.68 o 
   3  12   1       33.88       41.66      4.64 o 
   4  12   1        7.61       11.83      4.21 o 
   5  12   1       46.22       46.81      4.35 o 
   6  12   1       28.73       33.02      3.12 o 
   7  12   1        4.25        3.27      3.48 o 
  -6  13   1        6.29        5.95      2.32 o 
  -5  13   1       29.42       29.47      3.41 o 
  -4  13   1        2.58        0.00      5.52 o 
  -3  13   1      102.38      101.24      5.59 o 
  -2  13   1       15.25       13.43      4.35 o 
  -1  13   1        3.74        4.44      3.07 o 
   0  13   1       25.47       27.00      5.23 o 
   1  13   1       25.18       20.50      2.99 o 
   2  13   1       52.20       60.75      5.30 o 
   3  13   1        6.01        1.60      5.66 o 
   4  13   1       88.33       92.25      4.86 o 
   5  13   1       22.10       29.76      3.34 o 
   6  13   1        0.11        2.25      3.12 o 
  -5  14   1        1.77        3.99      2.18 o 
  -4  14   1        3.37        7.04      2.61 o 
  -3  14   1        8.84        6.68      3.48 o 
  -2  14   1       47.46       73.30      4.72 o 
  -1  14   1        0.45       -1.96      4.14 o 
   0  14   1       27.82       21.11      2.63 o 
   1  14   1       22.53       24.74      2.60 o 
   2  14   1        5.69       -3.34      5.88 o 
   3  14   1       27.57       34.47      3.85 o 
   4  14   1        1.51        3.12      3.92 o 
   5  14   1       22.29       28.96      2.54 o 
  -4  15   1        4.89        4.86      1.89 o 
  -3  15   1        2.17        3.63      3.85 o 
  -2  15   1        0.09       -1.09      4.35 o 
  -1  15   1        8.78        9.53      2.05 o 
   0  15   1        1.14        0.18      3.20 o 
   1  15   1        0.69        1.99      3.26 o 
   2  15   1       16.32       12.99      2.98 o 
   3  15   1        3.62        0.22      3.99 o 
   4  15   1        0.00       -3.05      3.05 o 
  -1  16   1        4.45        3.00      2.03 o 
   0  16   1        2.72        0.12      2.75 o 
   1  16   1        3.65        2.08      1.94 o 
 -11   0   2        2.82        3.92      2.83 o 
 -10   0   2      150.09      122.65      5.81 o 
  -9   0   2      282.51      264.11      8.06 o 
  -8   0   2       34.31       27.87      4.35 o 
  -7   0   2      293.75      308.16      9.43 o 
  -6   0   2      518.50      657.62     14.95 o 
  -5   0   2      724.93      825.05     14.95 o 
  -4   0   2     1092.76     1358.35     16.77 o 
  -3   0   2      295.31      400.70      8.35 o 
  -2   0   2       13.45       16.12      1.67 o 
  -1   0   2     8495.26     9296.88    683.82 o 
   0   0   2     6387.92     4727.53     82.77 o 
   1   0   2    34564.88    24479.17    342.93 o 
   2   0   2     2940.16     2346.52    117.65 o 
   3   0   2      780.78      680.55      9.29 o 
   4   0   2     2716.08     2749.65     22.64 o 
   5   0   2       37.10       35.56      2.83 o 
   6   0   2      846.32      962.30     17.56 o 
   7   0   2      191.12      209.46      6.82 o 
   8   0   2       82.93       89.27      5.30 o 
   9   0   2      266.88      278.11      8.27 o 
  10   0   2       29.34       26.78      3.92 o 
  11   0   2       32.42       25.98      2.98 o 
 -11   1   2       23.87       12.12      2.76 o 
 -10   1   2        8.81       -1.89      5.73 o 
  -9   1   2        1.60       -4.06      5.88 o 
  -8   1   2        0.98       -5.73      5.73 o 
  -7   1   2      106.53      111.33      5.73 o 
  -6   1   2      119.78      138.69      5.30 o 
  -5   1   2     2217.27     2346.48     25.55 o 
  -4   1   2     1397.79     1679.07     19.09 o 
  -3   1   2      141.46      155.68      4.79 o 
  -2   1   2     3234.76     3366.90    368.98 o 
  -1   1   2      838.61      943.84      7.30 o 
   0   1   2      943.30      750.13    101.83 o 
   1   1   2        0.98        2.94      1.63 o 
   2   1   2       15.49        9.09      1.12 o 
   3   1   2     3540.01     3873.35     25.18 o 
   4   1   2      171.61      183.40      5.59 o 
   5   1   2     1301.82     1461.70     19.38 o 
   6   1   2       16.48       17.85      3.41 o 
   7   1   2        0.98       -5.08      5.08 o 
   8   1   2        0.95        4.86      3.56 o 
   9   1   2        2.08        3.92      6.10 o 
  10   1   2       20.95       17.64      3.56 o 
  11   1   2        2.27       -1.52      3.99 o 
 -11   2   2        1.97        4.50      2.61 o 
 -10   2   2       18.73       18.43      3.70 o 
  -9   2   2       42.54       29.03      4.50 o 
  -8   2   2       36.60       35.49      4.50 o 
  -7   2   2      730.45      731.36     18.29 o 
  -6   2   2      384.21      423.92     11.10 o 
  -5   2   2       11.32        7.62      2.90 o 
  -4   2   2       11.97       15.89      2.76 o 
  -3   2   2     3719.56     4055.38     29.97 o 
  -2   2   2    16325.64    19116.38     80.56 o 
  -1   2   2     9796.55     7419.60    917.81 o 
   0   2   2      391.69      218.55     79.11 o 
   1   2   2     1231.17     1149.27    386.94 o 
   2   2   2      177.62      138.34     40.97 o 
   3   2   2      370.97      369.42      8.13 o 
   4   2   2      203.90      245.75      6.75 o 
   5   2   2       18.16       21.27      3.05 o 
   6   2   2       32.69       35.56      3.63 o 
   7   2   2      297.92      362.45     10.45 o 
   8   2   2        1.25        7.11      3.56 o 
   9   2   2      196.23      198.06      7.33 o 
  10   2   2       18.51       13.72      3.41 o 
 -11   3   2       37.28       24.31      2.83 o 
 -10   3   2       34.75       36.22      3.85 o 
  -9   3   2       36.27       29.39      3.92 o 
  -8   3   2       42.51       46.59      5.01 o 
  -7   3   2       98.96      100.59      5.37 o 
  -6   3   2       63.06       68.95      4.50 o 
  -5   3   2      730.15      889.36     16.69 o 
  -4   3   2      640.39      804.73     14.88 o 
  -3   3   2     4318.08     5399.65     37.67 o 
  -2   3   2      943.32     1016.58     14.37 o 
  -1   3   2    13613.03    10062.11   1057.44 o 
   0   3   2     1442.17      695.39    208.08 o 
   1   3   2     1356.19     1061.75    206.92 o 
   2   3   2       31.15       91.74      3.19 o 
   3   3   2      552.47      664.08     11.90 o 
   4   3   2       23.75       26.35      2.69 o 
   5   3   2      171.90      229.13      6.82 o 
   6   3   2       68.86       91.45      4.94 o 
   7   3   2      238.01      261.71      7.84 o 
   8   3   2        2.67       -6.31      6.31 o 
   9   3   2        6.10       -0.44      5.95 o 
  10   3   2       61.51       57.12      4.21 o 
 -11   4   2        0.10        1.16      3.41 o 
 -10   4   2        0.02       -3.92      4.86 o 
  -9   4   2       39.19       36.87      4.21 o 
  -8   4   2       52.40       49.93      5.01 o 
  -7   4   2       82.77       94.79      5.59 o 
  -6   4   2        3.08        1.89      5.23 o 
  -5   4   2      235.67      262.87      8.27 o 
  -4   4   2     1108.73     1257.10     19.81 o 
  -3   4   2      509.71      627.72     13.21 o 
  -2   4   2      100.53      159.96      4.79 o 
  -1   4   2       69.02       84.49      2.07 o 
   0   4   2      249.68      108.77     17.64 o 
   1   4   2     4740.61     3105.46     57.81 o 
   2   4   2       39.42       41.51      3.27 o 
   3   4   2       17.23       26.64      2.90 o 
   4   4   2       40.01       50.30      3.12 o 
   5   4   2      229.07      324.20      9.36 o 
   6   4   2      222.10      255.54      7.55 o 
   7   4   2       18.10       25.04      4.72 o 
   8   4   2       83.87       89.85      5.88 o 
   9   4   2       35.62       38.90      4.06 o 
  10   4   2        0.55        2.40      4.21 o 
 -10   5   2       35.71       23.22      3.48 o 
  -9   5   2       10.47        9.65      3.19 o 
  -8   5   2        7.08        9.58      4.06 o 
  -7   5   2      127.55      140.65      6.60 o 
  -6   5   2       11.17       14.37      3.63 o 
  -5   5   2      385.45      403.53     10.89 o 
  -4   5   2        1.15        2.47      5.23 o 
  -3   5   2     8695.50    10385.75     62.71 o 
  -2   5   2      432.62      502.30     11.54 o 
  -1   5   2        1.32        3.84      1.58 o 
   0   5   2      156.02      102.22      9.51 o 
   1   5   2     1791.52     1192.23     75.63 o 
   2   5   2       93.73      122.65      4.28 o 
   3   5   2     2192.47     2682.88     28.67 o 
   4   5   2      108.16      149.73      5.15 o 
   5   5   2     1016.18     1250.64     21.92 o 
   6   5   2       91.82      103.28      5.66 o 
   7   5   2     1272.63     1424.83     26.56 o 
   8   5   2       15.98       28.38      4.50 o 
   9   5   2       13.76       15.82      3.48 o 
  10   5   2       11.09       13.35      2.98 o 
 -10   6   2        0.17       -1.45      3.70 o 
  -9   6   2        1.85        9.87      3.27 o 
  -8   6   2       12.28       21.56      3.99 o 
  -7   6   2        6.82        5.44      5.88 o 
  -6   6   2       10.37       20.39      3.85 o 
  -5   6   2      171.59      185.72      6.53 o 
  -4   6   2     1215.47     1337.81     22.79 o 
  -3   6   2      646.55      708.21     15.82 o 
  -2   6   2      576.98      645.57     13.79 o 
  -1   6   2      486.03      440.63     10.16 o 
   0   6   2      249.94      162.03      9.98 o 
   1   6   2       59.76       45.87      3.96 o 
   2   6   2        3.39        2.69      4.79 o 
   3   6   2       53.91       73.88      4.57 o 
   4   6   2      154.39      197.99      6.39 o 
   5   6   2        4.92       -0.80      6.31 o 
   6   6   2       20.51       31.43      5.23 o 
   7   6   2       20.75       19.89      4.64 o 
   8   6   2        7.62        8.27      3.92 o 
   9   6   2        3.78        5.59      3.48 o 
  10   6   2        1.79       -3.85      3.85 o 
 -10   7   2       12.90       12.48      2.40 o 
  -9   7   2        9.83        7.62      3.19 o 
  -8   7   2        2.68       -3.70      5.73 o 
  -7   7   2      122.15      116.63      6.24 o 
  -6   7   2        1.61       -1.74      6.17 o 
  -5   7   2      452.24      479.30     13.21 o 
  -4   7   2       97.41      117.72      5.30 o 
  -3   7   2     1074.34     1243.24     21.77 o 
  -2   7   2      158.28      147.62      5.15 o 
  -1   7   2       29.49       23.99      2.03 o 
   0   7   2      205.34      144.00     10.34 o 
   1   7   2      647.93      462.94     59.00 o 
   2   7   2       43.68       54.07      4.06 o 
   3   7   2     1889.75     2196.97     30.05 o 
   4   7   2       51.38       56.76      4.86 o 
   5   7   2     2574.44     3032.84     38.68 o 
   6   7   2       31.62       29.83      4.57 o 
   7   7   2      195.79      232.32      7.84 o 
   8   7   2        0.42       -5.73      5.73 o 
   9   7   2        3.33        0.00      4.64 o 
  -9   8   2       24.95       26.06      3.12 o 
  -8   8   2       24.67       31.35      3.99 o 
  -7   8   2       88.40       85.57      5.44 o 
  -6   8   2      172.89      169.25      7.04 o 
  -5   8   2        5.02        4.72      5.15 o 
  -4   8   2       48.40       47.90      4.50 o 
  -3   8   2       11.10        6.82      3.77 o 
  -2   8   2        1.08        5.23      3.12 o 
  -1   8   2      302.07      246.35     33.86 o 
   0   8   2      489.78      338.88     19.31 o 
   1   8   2      624.44      416.37     58.21 o 
   2   8   2       71.29       44.85      4.21 o 
   3   8   2       15.43        5.15      6.82 o 
   4   8   2      468.90      509.78     14.95 o 
   5   8   2      132.02      152.34      7.04 o 
   6   8   2       30.32       42.17      4.72 o 
   7   8   2       88.19       98.85      5.73 o 
   8   8   2       46.57       51.60      4.43 o 
   9   8   2       21.97       22.35      3.05 o 
  -9   9   2        1.07       -2.47      3.56 o 
  -8   9   2        0.02        0.58      4.28 o 
  -7   9   2      105.17       89.41      5.73 o 
  -6   9   2      134.82      132.02      6.39 o 
  -5   9   2      126.76      130.28      6.17 o 
  -4   9   2       13.30        5.66      6.53 o 
  -3   9   2       73.60       82.45      5.44 o 
  -2   9   2      273.20      304.82      9.43 o 
  -1   9   2      665.04      510.74     60.31 o 
   0   9   2       98.18       84.62      3.41 o 
   1   9   2      170.30      139.44     19.49 o 
   2   9   2       68.81       46.88      4.64 o 
   3   9   2      866.39      905.03     21.70 o 
   4   9   2       17.69       24.02      4.35 o 
   5   9   2      152.36      184.35      7.69 o 
   6   9   2        2.84        1.38      6.39 o 
   7   9   2        3.22        6.39      3.56 o 
   8   9   2        0.17       -2.76      4.57 o 
   9   9   2        0.00       -2.25      3.05 o 
  -8  10   2       11.79       12.92      2.76 o 
  -7  10   2       71.73       65.46      4.28 o 
  -6  10   2       40.11       41.95      4.35 o 
  -5  10   2       46.27       57.34      4.79 o 
  -4  10   2      185.06      203.80      7.69 o 
  -3  10   2      227.28      248.00      8.13 o 
  -2  10   2      141.05      146.75      6.53 o 
  -1  10   2      714.20      609.23     77.87 o 
   0  10   2       43.18       30.23      2.94 o 
   1  10   2       23.62       15.46      2.83 o 
   2  10   2       29.46       24.02      4.64 o 
   3  10   2      538.50      506.22     15.02 o 
   4  10   2      126.17      116.34      6.75 o 
   5  10   2       50.43       57.84      5.08 o 
   6  10   2       71.16       74.25      4.86 o 
   7  10   2      123.69      129.84      5.30 o 
   8  10   2        0.18       -2.32      3.48 o 
  -8  11   2        7.32       10.16      2.03 o 
  -7  11   2        4.15        4.06      2.40 o 
  -6  11   2        0.17       -5.15      5.15 o 
  -5  11   2       60.49       64.16      5.23 o 
  -4  11   2       36.74       31.86      4.43 o 
  -3  11   2       37.25       58.21      4.64 o 
  -2  11   2       38.69       47.39      4.57 o 
  -1  11   2       16.64       17.78      4.14 o 
   0  11   2       31.64       27.85      4.17 o 
   1  11   2       41.81       29.97      4.06 o 
   2  11   2        3.44       -7.26      7.26 o 
   3  11   2       13.78        2.47      7.33 o 
   4  11   2        0.22       -4.64      5.59 o 
   5  11   2        7.11        8.27      3.70 o 
   6  11   2       11.30        6.17      3.05 o 
   7  11   2        0.05       -3.92      3.92 o 
   8  11   2        2.44        4.64      1.67 o 
  -7  12   2        0.70       -0.22      2.98 o 
  -6  12   2        1.63        3.63      2.47 o 
  -5  12   2        8.01        7.62      3.12 o 
  -4  12   2        0.98        3.99      5.23 o 
  -3  12   2       33.80       40.06      4.86 o 
  -2  12   2        4.46        7.84      4.14 o 
  -1  12   2       79.22       72.98     15.79 o 
   0  12   2       23.28       22.51      5.55 o 
   1  12   2      669.81      522.09     96.35 o 
   2  12   2        3.17        0.51      6.24 o 
   3  12   2       49.55       40.28      4.64 o 
   4  12   2       20.58       17.42      3.70 o 
   5  12   2        6.79       10.45      3.48 o 
   6  12   2        4.53        0.00      3.99 o 
   7  12   2       39.95       34.62      2.83 o 
  -6  13   2        1.90       -3.41      3.41 o 
  -5  13   2       12.56       14.08      2.69 o 
  -4  13   2       12.88       20.61      3.34 o 
  -3  13   2       13.62       24.24      3.85 o 
  -2  13   2        9.26       15.17      3.77 o 
  -1  13   2        0.10        0.32      4.39 o 
   0  13   2        1.44       -1.59      7.73 o 
   1  13   2        3.43       -0.66      4.83 o 
   2  13   2       39.65       38.25      3.92 o 
   3  13   2        3.59        1.96      5.59 o 
   4  13   2       16.38       17.49      3.34 o 
   5  13   2       21.32       18.58      2.90 o 
   6  13   2        0.02        2.69      2.83 o 
  -5  14   2        0.03        2.25      2.83 o 
  -4  14   2        0.35       -1.23      3.77 o 
  -3  14   2       15.16       15.75      3.34 o 
  -2  14   2       13.71       19.89      3.48 o 
  -1  14   2        6.04        6.45      5.62 o 
   0  14   2        4.84        4.98      5.19 o 
   1  14   2       20.70       18.82      2.53 o 
   2  14   2        6.67       -5.66      5.66 o 
   3  14   2       70.85       74.97      4.28 o 
   4  14   2        1.63        1.96      3.63 o 
   5  14   2        1.07        2.69      1.96 o 
  -4  15   2        4.72        6.53      1.96 o 
  -3  15   2       19.63       24.75      2.76 o 
  -2  15   2       27.55       28.74      3.34 o 
  -1  15   2       23.32       36.17      7.66 o 
   0  15   2       44.36       50.48     13.68 o 
   1  15   2        3.49        6.96      3.01 o 
   2  15   2        0.08       -0.51      3.85 o 
   3  15   2        9.44        8.64      2.47 o 
  -1  16   2        1.57        3.01      2.47 o 
   0  16   2        2.90        3.38      1.96 o 
 -11   1   3        3.25        0.73      3.77 o 
 -10   1   3        1.79       -5.44      5.44 o 
  -9   1   3       17.74       18.22      3.99 o 
  -8   1   3       44.35       34.26      4.94 o 
  -7   1   3      453.40      459.48     13.28 o 
  -6   1   3     1261.90     1280.84     21.70 o 
  -5   1   3     1137.90     1280.33     19.74 o 
  -4   1   3     5344.99     5748.16     40.35 o 
  -3   1   3      115.10       86.73      3.56 o 
  -2   1   3      789.83      834.52     58.03 o 
  -1   1   3      314.94      379.66     16.00 o 
   0   1   3       17.72       13.78      1.79 o 
   1   1   3      218.67      215.47     38.50 o 
   2   1   3     1972.92     1683.90    262.95 o 
   3   1   3     3553.69     3727.98     25.55 o 
   4   1   3     1306.59     1303.04     16.33 o 
   5   1   3      848.28      902.13     15.75 o 
   6   1   3      108.89      118.52      5.15 o 
   7   1   3       59.20       61.40      4.43 o 
   8   1   3      140.84      132.89      6.24 o 
   9   1   3       40.64       37.09      4.57 o 
  10   1   3        3.12       -4.86      5.52 o 
 -11   2   3        7.78        0.44      4.43 o 
 -10   2   3        7.39        3.85      5.66 o 
  -9   2   3        5.24        5.73      5.73 o 
  -8   2   3      136.13      135.14      6.39 o 
  -7   2   3      118.60      124.18      5.81 o 
  -6   2   3       73.54      122.29      5.59 o 
  -5   2   3      394.81      461.01     12.48 o 
  -4   2   3        2.80       -3.41      4.64 o 
  -3   2   3      330.69      415.43     10.52 o 
  -2   2   3     3147.01     3620.42     28.52 o 
  -1   2   3     3576.84     3217.96    208.30 o 
   0   2   3      571.80      425.40     77.40 o 
   1   2   3     1198.29     1042.62    249.66 o 
   2   2   3        5.91       10.27      6.02 o 
   3   2   3      336.00      441.19      9.00 o 
   4   2   3     1634.14     2075.26     22.06 o 
   5   2   3       18.40       22.72      2.98 o 
   6   2   3        2.45        1.38      4.86 o 
   7   2   3      119.23      121.49      5.81 o 
   8   2   3        4.95        4.50      6.24 o 
   9   2   3       41.73       36.87      4.50 o 
  10   2   3       60.21       56.97      4.35 o 
 -11   3   3        5.94        2.18      2.40 o 
 -10   3   3        1.99       -5.37      5.37 o 
  -9   3   3        3.93        4.28      6.02 o 
  -8   3   3        5.53        6.39      3.63 o 
  -7   3   3      212.79      231.67      7.69 o 
  -6   3   3      398.49      385.17     11.47 o 
  -5   3   3       35.57       43.40      4.43 o 
  -4   3   3      454.03      558.55     13.43 o 
  -3   3   3       18.44       20.83      3.27 o 
  -2   3   3       89.36      101.90      3.85 o 
  -1   3   3      173.89       88.01     28.70 o 
   0   3   3      533.74      295.51    108.36 o 
   1   3   3     5068.86     4263.36   1320.50 o 
   2   3   3     1542.58     1958.63     19.38 o 
   3   3   3      702.30     1024.64     15.02 o 
   4   3   3     1383.67     1643.87     20.90 o 
   5   3   3      171.88      191.46      5.73 o 
   6   3   3       77.54       87.75      5.23 o 
   7   3   3       50.88       56.46      5.15 o 
   8   3   3        2.09       -0.44      5.81 o 
   9   3   3        0.84        3.19      4.43 o 
  10   3   3        1.71        1.16      5.01 o 
 -10   4   3       23.57       19.52      3.34 o 
  -9   4   3       10.54        2.47      5.73 o 
  -8   4   3       45.02       41.08      4.57 o 
  -7   4   3        2.40       -6.10      6.10 o 
  -6   4   3      350.06      338.14     10.16 o 
  -5   4   3       57.85       63.72      4.43 o 
  -4   4   3     1183.18     1420.40     21.41 o 
  -3   4   3     4325.37     5117.83     40.50 o 
  -2   4   3      919.29      926.88     15.39 o 
  -1   4   3       63.77       41.16     10.74 o 
   0   4   3     2333.31     1146.02    471.86 o 
   1   4   3      243.15      178.31      3.73 o 
   2   4   3      149.69      225.57      6.53 o 
   3   4   3     1591.88     2105.75     24.02 o 
   4   4   3        8.44        4.21      2.83 o 
   5   4   3       56.47       79.33      4.35 o 
   6   4   3       11.73       15.89      3.56 o 
   7   4   3      367.05      399.39     11.83 o 
   8   4   3        3.70        8.85      3.99 o 
   9   4   3      117.92      120.70      5.37 o 
  10   4   3       43.76       50.01      3.77 o 
 -10   5   3        0.54       -2.40      3.77 o 
  -9   5   3        1.45       -0.36      5.01 o 
  -8   5   3        0.46        3.12      5.81 o 
  -7   5   3       25.45       33.10      4.94 o 
  -6   5   3       17.32       21.99      4.14 o 
  -5   5   3      210.07      249.74      7.77 o 
  -4   5   3      280.86      333.35     10.23 o 
  -3   5   3      785.17      924.48     17.49 o 
  -2   5   3       22.32       33.53      2.98 o 
  -1   5   3       11.12       11.69      2.21 o 
   0   5   3      715.20      390.63    108.68 o 
   1   5   3      274.87      227.18     31.50 o 
   2   5   3      352.92      393.00     11.61 o 
   3   5   3       22.21       25.98      3.19 o 
   4   5   3      103.07      133.40      5.15 o 
   5   5   3      235.69      307.22      9.22 o 
   6   5   3        2.16        5.44      3.77 o 
   7   5   3       40.26       44.78      5.01 o 
   8   5   3       10.17       20.03      3.48 o 
   9   5   3        0.73       -5.01      5.01 o 
  10   5   3       11.69       15.10      2.61 o 
 -10   6   3       15.03        8.56      2.69 o 
  -9   6   3       27.70       32.95      3.77 o 
  -8   6   3      224.04      200.82      7.19 o 
  -7   6   3       73.12       69.38      5.37 o 
  -6   6   3       30.18       45.43      4.79 o 
  -5   6   3        0.13        5.15      5.59 o 
  -4   6   3      193.35      230.58      6.82 o 
  -3   6   3      974.47     1302.90     21.56 o 
  -2   6   3        8.60        9.07      2.83 o 
  -1   6   3     1261.56      942.13    141.09 o 
   0   6   3     1237.76      705.62    161.27 o 
   1   6   3     1322.52      839.47    164.35 o 
   2   6   3     2946.14     2797.98     32.44 o 
   3   6   3      666.00      902.64     19.02 o 
   4   6   3       70.04       83.17      5.23 o 
   5   6   3      148.06      193.71      7.33 o 
   6   6   3       16.00       22.79      4.50 o 
   7   6   3      127.50      160.76      6.89 o 
   8   6   3        3.61        4.57      3.34 o 
   9   6   3      100.45       94.50      4.86 o 
 -10   7   3        0.17       -1.45      3.27 o 
  -9   7   3        2.15        7.33      2.98 o 
  -8   7   3       23.99       11.98      4.28 o 
  -7   7   3       20.29        9.51      4.35 o 
  -6   7   3       55.51       46.52      5.30 o 
  -5   7   3      913.43     1010.34     21.70 o 
  -4   7   3      395.81      428.57     12.48 o 
  -3   7   3       89.83       81.36      5.01 o 
  -2   7   3      520.51      566.68     14.15 o 
  -1   7   3     1157.98      869.91    125.67 o 
   0   7   3      848.13      558.82     80.02 o 
   1   7   3      222.76      162.42     34.87 o 
   2   7   3      301.33      258.23      8.42 o 
   3   7   3        0.29       -6.17      6.17 o 
   4   7   3      111.58      128.97      6.46 o 
   5   7   3     1426.31     1745.62     29.68 o 
   6   7   3       61.27       61.47      5.59 o 
   7   7   3       72.29       97.33      5.88 o 
   8   7   3       60.44       78.89      5.01 o 
   9   7   3        1.31        0.80      4.72 o 
  -9   8   3        0.06        0.22      3.41 o 
  -8   8   3       16.38       18.65      3.41 o 
  -7   8   3        5.72       10.89      3.63 o 
  -6   8   3       18.10       13.43      3.92 o 
  -5   8   3       74.02       98.85      5.59 o 
  -4   8   3      111.99      120.04      6.24 o 
  -3   8   3      211.30      224.19      7.11 o 
  -2   8   3      205.16      211.63      6.60 o 
  -1   8   3       22.68       24.78      5.12 o 
   0   8   3      224.84      144.71     20.39 o 
   1   8   3      198.28      126.25     28.60 o 
   2   8   3      251.67      209.75      7.19 o 
   3   8   3       71.61       85.86      5.52 o 
   4   8   3       34.35       37.38      5.23 o 
   5   8   3       16.05       25.33      4.79 o 
   6   8   3       50.63       60.75      5.15 o 
   7   8   3      161.42      198.72      7.26 o 
   8   8   3       11.11       15.97      3.70 o 
   9   8   3       13.33       12.27      2.69 o 
  -9   9   3       47.33       39.41      2.90 o 
  -8   9   3        9.19        3.99      4.57 o 
  -7   9   3        1.52        9.80      3.27 o 
  -6   9   3       32.66       18.22      4.14 o 
  -5   9   3       37.31       49.42      4.79 o 
  -4   9   3      210.34      221.79      7.98 o 
  -3   9   3       13.99       21.12      4.28 o 
  -2   9   3       80.39       88.54      5.30 o 
  -1   9   3       42.89       32.88      8.35 o 
   0   9   3       83.47       73.44     21.70 o 
   1   9   3      442.42      284.56     68.04 o 
   2   9   3       22.56        1.81      6.82 o 
   3   9   3      776.08      768.37     21.27 o 
   4   9   3        1.84        2.03      4.50 o 
   5   9   3      206.62      205.10      7.77 o 
   6   9   3       98.93      113.58      5.81 o 
   7   9   3       15.03       20.90      3.77 o 
   8   9   3        0.33       -4.43      4.43 o 
  -8  10   3        2.47        2.98      3.41 o 
  -7  10   3        2.60       -1.52      2.83 o 
  -6  10   3       20.52       20.10      3.77 o 
  -5  10   3       18.25       22.06      4.21 o 
  -4  10   3        7.16        1.81      6.75 o 
  -3  10   3        1.19       -1.38      6.82 o 
  -2  10   3       36.23       43.04      4.86 o 
  -1  10   3      447.60      404.81     80.34 o 
   0  10   3       33.78       31.18      8.71 o 
   1  10   3      208.37      156.89     32.08 o 
   2  10   3        2.44        4.86      3.92 o 
   3  10   3       70.08       50.59      5.59 o 
   4  10   3       40.86       32.08      5.44 o 
   5  10   3        4.86        2.76      5.95 o 
   6  10   3       43.37       53.20      4.72 o 
   7  10   3        0.32        4.64      2.76 o 
   8  10   3        1.25        2.25      3.48 o 
  -8  11   3        2.58        4.06      2.03 o 
  -7  11   3       17.89       16.47      2.98 o 
  -6  11   3       40.63       39.70      3.92 o 
  -5  11   3       30.19       45.22      3.85 o 
  -4  11   3       72.46       87.16      5.15 o 
  -3  11   3        2.41        5.88      3.63 o 
  -2  11   3       52.77       69.09      5.52 o 
  -1  11   3       95.25       81.62     23.41 o 
   0  11   3       44.80       41.65     10.38 o 
   1  11   3       68.24       47.34     12.63 o 
   2  11   3        7.67        5.01      5.95 o 
   3  11   3      291.70      262.87      8.42 o 
   4  11   3       93.40       91.88      5.52 o 
   5  11   3       35.22       29.39      4.35 o 
   6  11   3       44.42       43.18      4.14 o 
   7  11   3        2.17        3.70      2.32 o 
  -7  12   3        4.33        1.31      3.12 o 
  -6  12   3        7.56        7.19      2.54 o 
  -5  12   3        3.56        2.90      4.57 o 
  -4  12   3       13.04       14.88      3.85 o 
  -3  12   3       50.75       60.60      5.08 o 
  -2  12   3        4.49        2.25      6.31 o 
  -1  12   3        4.34        2.31      4.33 o 
   0  12   3       22.22       17.57      8.09 o 
   1  12   3       88.90       71.24     16.80 o 
   2  12   3        4.11       10.02      3.85 o 
   3  12   3       46.19       46.30      5.01 o 
   4  12   3       12.09        1.60      5.52 o 
   5  12   3       16.70       20.68      3.56 o 
   6  12   3        8.46        2.69      3.85 o 
  -6  13   3        6.70        8.06      2.18 o 
  -5  13   3        8.24       12.70      2.47 o 
  -4  13   3       45.09       59.22      4.35 o 
  -3  13   3        6.34       11.90      3.63 o 
  -2  13   3      143.26      184.42      6.82 o 
  -1  13   3       34.17       29.92      7.73 o 
   0  13   3       56.13       51.40     16.29 o 
   1  13   3        0.16        3.15      3.88 o 
   2  13   3        0.05        3.77      5.01 o 
   3  13   3       34.97       36.22      4.14 o 
   4  13   3       16.09       16.18      3.41 o 
   5  13   3       19.08       15.02      2.61 o 
   6  13   3       20.05       14.81      2.10 o 
  -5  14   3       31.33       46.23      2.54 o 
  -4  14   3        0.30        0.94      3.41 o 
  -3  14   3        2.28        3.92      4.21 o 
  -2  14   3        6.88        8.78      3.27 o 
  -1  14   3      114.17      120.83     42.78 o 
   0  14   3       25.33       21.78      3.81 o 
   1  14   3        3.03        5.99      3.88 o 
   2  14   3       49.88       39.19      3.99 o 
   3  14   3       20.25       18.43      3.05 o 
   4  14   3        0.76       -0.44      3.48 o 
  -3  15   3        0.04        0.00      3.41 o 
  -2  15   3        0.07        1.16      3.92 o 
  -1  15   3        0.13        2.21      2.82 o 
   0  15   3        1.14       -0.47      2.58 o 
   1  15   3        0.22       -2.56      2.80 o 
   2  15   3       14.78       13.35      2.76 o 
   3  15   3        0.06       -3.05      3.05 o 
 -11   0   4        3.08        3.41      2.32 o 
 -10   0   4       12.59       10.67      3.48 o 
  -9   0   4      127.92      110.39      6.10 o 
  -8   0   4      111.19       72.21      5.44 o 
  -7   0   4      505.24      465.00     13.35 o 
  -6   0   4      129.22      132.31      5.73 o 
  -5   0   4      377.78      439.16     12.70 o 
  -4   0   4      936.33      973.11     16.69 o 
  -3   0   4     1187.52     1308.27     17.93 o 
  -2   0   4      543.63      560.05     81.21 o 
  -1   0   4     1057.73      933.69    113.58 o 
   0   0   4     4350.64     3260.38    171.03 o 
   1   0   4     1130.93     1046.45     47.94 o 
   2   0   4     1914.32     1633.21     78.35 o 
   3   0   4       60.65       62.13      2.54 o 
   4   0   4       54.70       85.57      3.41 o 
   5   0   4       36.05       40.21      3.12 o 
   6   0   4      547.58      569.58     14.66 o 
   7   0   4        2.11        1.60      6.10 o 
   8   0   4      797.46      826.94     20.76 o 
   9   0   4       28.89       26.20      3.99 o 
  10   0   4      104.97       96.16      4.86 o 
 -11   1   4       14.21       14.01      2.69 o 
 -10   1   4       15.08       10.81      3.41 o 
  -9   1   4       11.95        5.59      4.28 o 
  -8   1   4       10.04       15.60      4.14 o 
  -7   1   4       31.36       27.29      4.72 o 
  -6   1   4       12.70       10.60      3.99 o 
  -5   1   4      103.47      105.45      4.94 o 
  -4   1   4     1349.36     1408.21     20.32 o 
  -3   1   4      842.94      937.77     15.75 o 
  -2   1   4      103.74      117.98     23.55 o 
  -1   1   4      147.68      132.39      4.68 o 
   0   1   4      645.32      546.69     22.50 o 
   1   1   4      892.96      718.06    102.62 o 
   2   1   4      178.63      141.11     26.71 o 
   3   1   4      310.28      321.30      7.84 o 
   4   1   4       24.77       29.90      2.69 o 
   5   1   4        3.93       -1.09      3.77 o 
   6   1   4      218.24      216.35      6.53 o 
   7   1   4       40.83       45.80      4.57 o 
   8   1   4       10.41       13.28      4.43 o 
   9   1   4        0.91        4.28      5.08 o 
  10   1   4       17.47       16.62      3.41 o 
 -11   2   4        9.40       11.03      2.32 o 
 -10   2   4       16.19       18.22      3.27 o 
  -9   2   4       28.52       23.22      4.21 o 
  -8   2   4       59.94       41.80      4.57 o 
  -7   2   4        1.99       -3.05      6.10 o 
  -6   2   4      254.19      243.93      7.19 o 
  -5   2   4      884.36      899.52     18.00 o 
  -4   2   4       45.32       47.97      3.99 o 
  -3   2   4        8.39       16.47      3.05 o 
  -2   2   4     2393.29     2496.86     25.47 o 
  -1   2   4     4449.87     4361.06    327.50 o 
   0   2   4     3917.63     3319.80    299.45 o 
   1   2   4      151.37      157.36     31.21 o 
   2   2   4     1220.83     1055.89    213.67 o 
   3   2   4      230.13      230.87      6.17 o 
   4   2   4      611.61      686.50     13.06 o 
   5   2   4        0.05        3.48      3.77 o 
   6   2   4      229.60      258.08      8.06 o 
   7   2   4       46.54       65.17      4.72 o 
   8   2   4      509.94      546.50     14.52 o 
   9   2   4        1.82       -5.30      5.30 o 
  10   2   4       68.41       63.29      3.77 o 
 -10   3   4       27.65       16.40      3.34 o 
  -9   3   4      106.30       86.00      5.73 o 
  -8   3   4       69.03       74.83      5.44 o 
  -7   3   4       18.55        9.73      4.43 o 
  -6   3   4      581.50      534.24     15.82 o 
  -5   3   4     1131.75     1292.59     22.28 o 
  -4   3   4      164.03      187.03      6.10 o 
  -3   3   4      711.29      924.77     16.77 o 
  -2   3   4      936.62     1033.42     16.77 o 
  -1   3   4      414.72      306.42     67.42 o 
   0   3   4     1489.44     1120.77     77.37 o 
   1   3   4     1870.97     1754.69    401.89 o 
   2   3   4     1193.91     1246.00     15.60 o 
   3   3   4      242.90      330.88      8.93 o 
   4   3   4     1079.03     1243.68     18.94 o 
   5   3   4       17.96       29.76      3.56 o 
   6   3   4      377.76      412.74     11.76 o 
   7   3   4        0.04        4.35      5.73 o 
   8   3   4        9.10        1.31      6.10 o 
   9   3   4       14.73       15.31      3.63 o 
  10   3   4       21.95       24.39      3.05 o 
 -10   4   4        2.82       -0.80      4.06 o 
  -9   4   4        0.04       -5.81      5.81 o 
  -8   4   4      165.23      158.22      6.75 o 
  -7   4   4        8.07       14.81      4.06 o 
  -6   4   4       10.41       14.88      4.14 o 
  -5   4   4      181.68      187.76      6.68 o 
  -4   4   4       68.14       76.86      5.01 o 
  -3   4   4      811.22      914.69     17.27 o 
  -2   4   4      255.55      264.18      8.20 o 
  -1   4   4      260.55      146.15     69.13 o 
   0   4   4     3616.21     1822.54    826.03 o 
   1   4   4     1239.81     1086.41    103.97 o 
   2   4   4     4525.45     5918.93     42.31 o 
   3   4   4      582.26      766.70     15.02 o 
   4   4   4       46.40       66.70      3.92 o 
   5   4   4       46.65       48.19      4.35 o 
   6   4   4        0.64       -1.67      5.44 o 
   7   4   4       20.40       31.06      4.43 o 
   8   4   4       23.81       31.79      4.21 o 
   9   4   4        3.49        0.36      4.86 o 
  10   4   4       30.41       28.89      2.90 o 
 -10   5   4        6.17        1.67      3.77 o 
  -9   5   4       12.87       11.32      3.56 o 
  -8   5   4       14.34       18.94      4.72 o 
  -7   5   4        7.66        3.56      6.31 o 
  -6   5   4      417.75      421.38     12.92 o 
  -5   5   4      248.67      253.15      7.55 o 
  -4   5   4      722.47      804.95     18.29 o 
  -3   5   4     1847.08     2033.68     27.00 o 
  -2   5   4      395.07      455.27     12.12 o 
  -1   5   4       33.67       31.22     11.43 o 
   0   5   4        1.40        8.14      4.54 o 
   1   5   4      187.36      119.77     20.29 o 
   2   5   4     1358.40     1613.31     23.95 o 
   3   5   4        1.01       -0.65      5.44 o 
   4   5   4     1716.51     2199.01     29.03 o 
   5   5   4        5.34       -0.36      5.95 o 
   6   5   4      839.80      971.37     21.85 o 
   7   5   4        4.82       12.48      3.56 o 
   8   5   4       17.90       20.90      3.70 o 
   9   5   4       19.29       25.55      3.48 o 
 -10   6   4        4.77        1.60      3.56 o 
  -9   6   4       36.70       38.83      3.70 o 
  -8   6   4       21.10       19.52      3.99 o 
  -7   6   4       14.65       15.75      4.35 o 
  -6   6   4      147.18      145.66      6.53 o 
  -5   6   4       29.42       35.13      4.57 o 
  -4   6   4       40.31       36.29      4.57 o 
  -3   6   4       33.99       43.98      4.21 o 
  -2   6   4        7.87       11.98      3.12 o 
  -1   6   4      185.15      137.13     52.76 o 
   0   6   4      463.02      286.83    127.37 o 
   1   6   4       22.16       11.26      5.44 o 
   2   6   4      345.84      349.39     11.03 o 
   3   6   4      221.39      309.32      8.71 o 
   4   6   4       11.52        9.14      4.35 o 
   5   6   4       31.84       38.83      4.72 o 
   6   6   4        1.42        4.57      6.82 o 
   7   6   4       26.10       21.41      3.99 o 
   8   6   4       24.29       28.23      3.85 o 
   9   6   4        3.07        1.16      4.50 o 
  -9   7   4        1.87        3.70      3.99 o 
  -8   7   4        0.10        0.36      5.01 o 
  -7   7   4        6.99        4.94      3.34 o 
  -6   7   4      206.20      203.94      7.40 o 
  -5   7   4      195.65      195.01      7.26 o 
  -4   7   4      320.84      343.51     10.16 o 
  -3   7   4        3.01        4.57      5.37 o 
  -2   7   4      545.66      561.31     15.17 o 
  -1   7   4      167.77      125.65     34.80 o 
   0   7   4      488.47      253.33     98.74 o 
   1   7   4      210.25      150.20     40.14 o 
   2   7   4      468.22      364.48     10.81 o 
   3   7   4        7.00        5.30      6.24 o 
   4   7   4      963.87     1174.15     24.39 o 
   5   7   4      160.64      203.29      7.84 o 
   6   7   4      218.79      263.89      8.42 o 
   7   7   4       46.30       38.03      4.79 o 
   8   7   4       41.32       28.23      3.85 o 
   9   7   4        0.04       -0.73      3.56 o 
  -9   8   4       24.05       18.87      2.61 o 
  -8   8   4       24.39       24.31      3.41 o 
  -7   8   4       82.60       81.14      4.94 o 
  -6   8   4       25.58       26.20      4.21 o 
  -5   8   4       18.02       19.96      4.35 o 
  -4   8   4       13.50        8.20      4.28 o 
  -3   8   4      187.36      218.38      7.48 o 
  -2   8   4      124.30      125.85      6.24 o 
  -1   8   4       48.70       42.05     13.32 o 
   0   8   4      176.76      142.84     42.93 o 
   1   8   4      195.01      144.08     29.83 o 
   2   8   4      125.63       86.73      5.66 o 
   3   8   4       49.72       59.44      5.44 o 
   4   8   4       37.95       39.41      5.44 o 
   5   8   4       46.50       59.37      5.30 o 
   6   8   4        0.23        5.01      3.63 o 
   7   8   4        0.09        1.60      5.59 o 
   8   8   4       21.88       10.45      3.63 o 
  -9   9   4        1.90        4.14      1.96 o 
  -8   9   4       16.42       11.18      2.83 o 
  -7   9   4       53.53       39.92      4.06 o 
  -6   9   4       48.14       50.95      4.79 o 
  -5   9   4      144.68      155.31      6.46 o 
  -4   9   4       14.54       19.60      3.99 o 
  -3   9   4       24.27       38.61      4.86 o 
  -2   9   4      194.55      227.53      7.69 o 
  -1   9   4       72.73       77.88     17.64 o 
   0   9   4      203.37      161.62     46.92 o 
   1   9   4       82.15       57.98     11.10 o 
   2   9   4      443.14      304.39      8.93 o 
   3   9   4      384.35      396.05     11.61 o 
   4   9   4      187.68      195.16      8.20 o 
   5   9   4        3.02       -1.45      6.24 o 
   6   9   4       17.20       14.01      3.85 o 
   7   9   4       19.90       18.72      3.77 o 
   8   9   4        4.64       -2.61      4.28 o 
  -8  10   4        0.10        3.05      3.27 o 
  -7  10   4        1.07       -1.96      4.28 o 
  -6  10   4       85.29       70.76      4.64 o 
  -5  10   4       19.67       31.43      4.06 o 
  -4  10   4       21.99       25.55      4.43 o 
  -3  10   4      138.47      175.35      6.82 o 
  -2  10   4      626.16      770.33     19.96 o 
  -1  10   4      855.03      748.59    177.85 o 
   0  10   4      409.27      309.65     96.31 o 
   1  10   4       94.27       62.13      9.33 o 
   2  10   4       14.37       10.74      4.06 o 
   3  10   4        7.88        6.82      4.21 o 
   4  10   4      337.68      322.68      9.43 o 
   5  10   4       61.71       72.94      5.30 o 
   6  10   4       79.44       94.20      5.15 o 
   7  10   4        1.60        1.67      4.14 o 
  -7  11   4       27.12       27.07      2.90 o 
  -6  11   4       27.73       28.16      3.27 o 
  -5  11   4       13.86       17.71      3.63 o 
  -4  11   4       75.98       92.03      5.73 o 
  -3  11   4       22.07       22.57      4.86 o 
  -2  11   4       55.33       60.46      5.52 o 
  -1  11   4       20.90       12.09      4.35 o 
   0  11   4        0.51        2.60      4.72 o 
   1  11   4      195.07      150.75     50.08 o 
   2  11   4        9.16       -0.51      6.10 o 
   3  11   4       35.15       21.12      4.94 o 
   4  11   4       74.37       70.84      5.30 o 
   5  11   4       16.95       21.77      3.70 o 
   6  11   4        0.36        2.83      3.99 o 
   7  11   4        0.02       -3.34      3.34 o 
  -7  12   4       11.01       12.92      2.03 o 
  -6  12   4        5.30        5.23      2.25 o 
  -5  12   4       10.54       11.83      3.27 o 
  -4  12   4        4.88        9.51      3.19 o 
  -3  12   4       25.56       20.76      4.35 o 
  -2  12   4       86.94      100.23      6.02 o 
  -1  12   4        9.31       15.35      5.08 o 
   0  12   4      256.73      227.48     85.60 o 
   1  12   4       69.30       50.32     16.40 o 
   2  12   4      140.82       80.42      6.02 o 
   3  12   4        5.43        3.48      5.15 o 
   4  12   4        0.96        4.35      3.27 o 
   5  12   4        7.59        6.02      2.90 o 
   6  12   4       35.35       34.33      2.90 o 
  -6  13   4        3.80        2.54      1.89 o 
  -5  13   4        0.00       -3.34      3.56 o 
  -4  13   4       39.34       55.23      3.92 o 
  -3  13   4       59.58       76.28      4.94 o 
  -2  13   4       16.40       27.58      4.14 o 
  -1  13   4       38.56       35.33     12.99 o 
   0  13   4       10.92        7.66      6.82 o 
   1  13   4       41.54       41.35     14.33 o 
   2  13   4       51.95       34.11      3.92 o 
   3  13   4        0.84       -5.15      5.15 o 
   4  13   4       20.33        7.69      3.05 o 
   5  13   4        0.26        1.23      2.03 o 
  -4  14   4        0.67       -0.36      3.19 o 
  -3  14   4       17.72       23.44      3.19 o 
  -2  14   4       49.00       70.47      4.35 o 
  -1  14   4        0.27       -0.81      4.10 o 
   0  14   4       38.12       43.98     18.07 o 
   1  14   4        0.67       -2.17      2.53 o 
   2  14   4        1.68        1.16      3.85 o 
   3  14   4        0.56        3.12      3.63 o 
   4  14   4        0.11        1.96      2.90 o 
  -2  15   4       13.50       17.78      2.76 o 
  -1  15   4       20.72       18.15      6.39 o 
   0  15   4        4.00        5.61      4.21 o 
   1  15   4       38.98       40.55     13.54 o 
   2  15   4       22.79       13.72      2.54 o 
 -10   1   5       24.57       24.17      3.63 o 
  -9   1   5        7.73       14.59      3.63 o 
  -8   1   5       36.59       30.12      5.01 o 
  -7   1   5      360.91      353.67     10.31 o 
  -6   1   5      132.31      146.02      6.02 o 
  -5   1   5     1176.50     1175.16     21.70 o 
  -4   1   5      286.98      287.69      8.20 o 
  -3   1   5      726.31      751.10     15.75 o 
  -2   1   5      720.59      681.65    109.66 o 
  -1   1   5      652.52      721.50     18.87 o 
   0   1   5       64.22       64.98      5.48 o 
   1   1   5      184.16      130.93     14.37 o 
   2   1   5       61.02       57.59     10.38 o 
   3   1   5     1400.65     1283.45     16.55 o 
   4   1   5     1079.02     1050.19     16.40 o 
   5   1   5      497.64      487.06     13.21 o 
   6   1   5      228.11      203.43      6.60 o 
   7   1   5      136.28      133.54      6.31 o 
   8   1   5        6.50       -5.52      6.39 o 
   9   1   5       43.80       41.08      4.21 o 
  10   1   5       65.81       71.34      3.70 o 
 -10   2   5        0.01        3.70      3.99 o 
  -9   2   5        4.13       -3.19      5.52 o 
  -8   2   5        4.52        1.81      5.44 o 
  -7   2   5      227.35      207.57      7.69 o 
  -6   2   5       85.59       74.32      5.37 o 
  -5   2   5       88.72      104.00      5.59 o 
  -4   2   5      306.97      361.36     10.67 o 
  -3   2   5      291.00      359.91     10.16 o 
  -2   2   5      440.86      577.28     13.57 o 
  -1   2   5      785.29      891.32     11.44 o 
   0   2   5       84.96       82.03      3.12 o 
   1   2   5      136.10       83.84     10.74 o 
   2   2   5     1470.07     1267.99    242.91 o 
   3   2   5      196.65      200.75      5.66 o 
   4   2   5      198.27      160.03      5.08 o 
   5   2   5       10.44       16.84      3.19 o 
   6   2   5      202.53      229.56      6.97 o 
   7   2   5       61.40       73.88      5.15 o 
   8   2   5       39.04       27.22      4.57 o 
   9   2   5        0.31       -5.73      5.73 o 
  10   2   5        5.78        5.44      2.40 o 
 -10   3   5        0.05       -0.51      4.21 o 
  -9   3   5        0.62        3.41      4.94 o 
  -8   3   5       13.87       14.30      3.99 o 
  -7   3   5        8.98        9.94      4.06 o 
  -6   3   5       49.13       51.02      5.08 o 
  -5   3   5      676.72      679.17     17.06 o 
  -4   3   5       48.52       49.72      4.21 o 
  -3   3   5       59.32       68.80      4.50 o 
  -2   3   5      222.29      255.33      7.69 o 
  -1   3   5       49.12       49.93      2.39 o 
   0   3   5      225.62      196.09     16.29 o 
   1   3   5        8.76       19.96      4.75 o 
   2   3   5     2539.41     2705.81     24.39 o 
   3   3   5      717.25      760.53     14.01 o 
   4   3   5      815.68      868.67     16.33 o 
   5   3   5       74.22       98.34      4.86 o 
   6   3   5       38.08       43.62      4.86 o 
   7   3   5        2.93       -0.87      5.30 o 
   8   3   5       45.51       40.72      4.50 o 
   9   3   5        0.06       -4.79      4.79 o 
 -10   4   5        2.13       -3.70      3.92 o 
  -9   4   5       12.23       10.45      3.48 o 
  -8   4   5        0.21        1.74      3.85 o 
  -7   4   5       97.19       81.29      5.88 o 
  -6   4   5        3.95        2.18      6.53 o 
  -5   4   5       72.39       66.99      4.86 o 
  -4   4   5       10.73       11.54      3.70 o 
  -3   4   5      570.04      708.93     16.62 o 
  -2   4   5     1340.40     1395.80     21.34 o 
  -1   4   5     1895.89     1104.94    417.64 o 
   0   4   5       34.77       30.73     12.92 o 
   1   4   5        3.64        0.50      3.12 o 
   2   4   5      992.91     1216.53     18.22 o 
   3   4   5       20.55       26.42      3.27 o 
   4   4   5       12.29       18.29      3.56 o 
   5   4   5        4.68        4.57      5.37 o 
   6   4   5      477.01      567.26     16.77 o 
   7   4   5       11.50        7.04      4.35 o 
   8   4   5       84.34       88.25      5.08 o 
   9   4   5       33.59       33.02      3.56 o 
 -10   5   5        1.71        3.34      3.34 o 
  -9   5   5       15.64       14.01      3.41 o 
  -8   5   5       28.58       32.01      3.99 o 
  -7   5   5      120.12      103.28      5.73 o 
  -6   5   5        0.32        0.87      5.30 o 
  -5   5   5      122.11      125.99      5.88 o 
  -4   5   5      409.54      431.83     12.48 o 
  -3   5   5      140.39      140.65      5.73 o 
  -2   5   5      567.98      636.14     15.31 o 
  -1   5   5      392.76      201.07    141.49 o 
   0   5   5       18.26        6.94      2.87 o 
   1   5   5      219.24      144.62     25.98 o 
   2   5   5        3.64        9.00      3.70 o 
   3   5   5        0.47       -5.81      5.81 o 
   4   5   5        0.35       -5.30      5.30 o 
   5   5   5       28.94       29.03      4.64 o 
   6   5   5      345.82      411.22     11.61 o 
   7   5   5       26.05       36.58      4.28 o 
   8   5   5       37.76       43.33      4.43 o 
   9   5   5        8.18        0.51      4.79 o 
  -9   6   5       48.13       45.22      3.48 o 
  -8   6   5        0.01        3.63      3.27 o 
  -7   6   5      111.54      106.25      5.81 o 
  -6   6   5       42.47       41.44      4.79 o 
  -5   6   5      182.84      193.49      7.26 o 
  -4   6   5      238.42      245.16      7.77 o 
  -3   6   5      306.83      328.77     10.02 o 
  -2   6   5       46.58       47.03      3.92 o 
  -1   6   5      183.56      123.89     62.49 o 
   0   6   5     2345.36     1418.49    724.03 o 
   1   6   5     1841.79     1163.79    354.28 o 
   2   6   5      108.16      101.17      5.81 o 
   3   6   5      481.26      562.91     16.26 o 
   4   6   5      127.36      169.68      6.75 o 
   5   6   5      276.18      327.32      9.80 o 
   6   6   5      189.73      257.50      8.13 o 
   7   6   5       33.94       48.41      4.57 o 
   8   6   5       35.64       35.56      4.14 o 
   9   6   5       10.10       15.68      2.76 o 
  -9   7   5        0.28        2.76      3.85 o 
  -8   7   5       25.17       25.40      3.56 o 
  -7   7   5        0.47       -0.36      5.44 o 
  -6   7   5        0.10        3.41      5.08 o 
  -5   7   5       92.68       80.20      5.23 o 
  -4   7   5      177.73      191.75      7.26 o 
  -3   7   5      394.15      436.91     12.85 o 
  -2   7   5      809.47      848.06     19.52 o 
  -1   7   5       21.19       14.39      2.01 o 
   0   7   5      416.97      229.99    108.21 o 
   1   7   5      302.41      207.89     60.17 o 
   2   7   5        0.16        3.92      4.35 o 
   3   7   5       58.30       56.46      5.15 o 
   4   7   5      309.09      343.80      9.80 o 
   5   7   5       57.60       64.52      5.59 o 
   6   7   5       34.16       40.57      4.50 o 
   7   7   5       78.52       86.37      5.15 o 
   8   7   5      101.77       88.18      4.79 o 
  -9   8   5        7.13        7.48      2.18 o 
  -8   8   5        6.18        3.56      4.43 o 
  -7   8   5        5.08        6.31      3.19 o 
  -6   8   5        9.87       11.32      3.63 o 
  -5   8   5      224.64      214.32      7.33 o 
  -4   8   5      320.26      345.54     11.10 o 
  -3   8   5      568.96      675.47     18.87 o 
  -2   8   5      508.06      632.65     17.78 o 
  -1   8   5      805.75      560.70    272.60 o 
   0   8   5        6.47       15.76      9.98 o 
   1   8   5      330.16      235.20     90.76 o 
   2   8   5       29.31       19.02      4.72 o 
   3   8   5        2.56        0.51      7.33 o 
   4   8   5        1.26       -4.50      6.53 o 
   5   8   5       14.71       34.62      4.28 o 
   6   8   5       42.60       56.90      4.72 o 
   7   8   5      101.07      104.44      5.30 o 
   8   8   5       44.01       48.41      3.77 o 
  -8   9   5       66.83       65.17      3.56 o 
  -7   9   5       93.70       77.22      4.57 o 
  -6   9   5        0.37       -2.25      5.23 o 
  -5   9   5        1.90        3.77      3.34 o 
  -4   9   5       13.35       19.52      3.99 o 
  -3   9   5       54.94       71.63      5.44 o 
  -2   9   5       53.62       62.85      5.37 o 
  -1   9   5      132.70       97.86     22.72 o 
   0   9   5      496.15      321.52    145.15 o 
   1   9   5        4.22        1.57      3.12 o 
   2   9   5      510.10      331.68     10.31 o 
   3   9   5      322.48      299.82      9.87 o 
   4   9   5      210.89      235.51      8.13 o 
   5   9   5        0.72       -4.57      5.88 o 
   6   9   5       40.28       36.43      3.85 o 
   7   9   5       29.14       31.21      3.85 o 
   8   9   5       27.49       27.51      2.47 o 
  -8  10   5        2.94        1.02      3.05 o 
  -7  10   5       25.36       22.79      2.98 o 
  -6  10   5       19.35       23.08      3.19 o 
  -5  10   5        1.75        3.41      5.30 o 
  -4  10   5        0.35       -5.88      5.88 o 
  -3  10   5        0.43       -6.31      6.31 o 
  -2  10   5      105.37      131.00      6.46 o 
  -1  10   5      212.84      198.49     71.85 o 
   0  10   5       18.93       22.08      5.01 o 
   1  10   5       30.76       30.27     16.66 o 
   2  10   5        3.05        4.21      6.39 o 
   3  10   5        0.36       -6.89      6.89 o 
   4  10   5       56.00       58.93      4.79 o 
   5  10   5       38.63       40.35      4.50 o 
   6  10   5        0.33       -4.50      4.50 o 
   7  10   5       18.99       18.72      2.69 o 
  -7  11   5       15.88       12.48      2.25 o 
  -6  11   5        1.65        2.32      3.85 o 
  -5  11   5       30.56       43.47      3.92 o 
  -4  11   5       34.74       35.13      4.14 o 
  -3  11   5       90.34      104.66      5.88 o 
  -2  11   5       11.87       18.72      3.99 o 
  -1  11   5       49.94       55.42     14.99 o 
   0  11   5      270.43      247.27     96.35 o 
   1  11   5      107.18       97.57     35.93 o 
   2  11   5       98.80       59.88      5.52 o 
   3  11   5       37.82       32.01      4.72 o 
   4  11   5       20.12       15.82      4.06 o 
   5  11   5        2.23       -2.61      4.57 o 
   6  11   5       15.87       11.76      2.61 o 
  -6  12   5        3.23        2.90      2.10 o 
  -5  12   5       10.21       12.27      2.83 o 
  -4  12   5        1.23        4.43      4.72 o 
  -3  12   5        1.83        3.99      3.27 o 
  -2  12   5       16.06       18.07      3.99 o 
  -1  12   5        0.54       -2.59      2.89 o 
   0  12   5        0.36       -4.28      4.28 o 
   1  12   5        0.64        4.07      3.09 o 
   2  12   5       26.95       20.10      3.92 o 
   3  12   5        0.13        6.68      3.12 o 
   4  12   5        8.10        9.58      2.83 o 
   5  12   5       10.94        5.23      2.61 o 
  -5  13   5        0.82       -0.58      2.98 o 
  -4  13   5       30.97       49.50      3.34 o 
  -3  13   5       52.11       65.46      4.06 o 
  -2  13   5        1.09       -0.36      4.94 o 
  -1  13   5       40.43       39.75     11.94 o 
   0  13   5       28.04       23.93      7.11 o 
   1  13   5       70.49       58.08     23.04 o 
   2  13   5       18.13        8.42      3.48 o 
   3  13   5        0.18        2.69      3.85 o 
   4  13   5       10.10       11.32      2.25 o 
  -4  14   5       12.44       16.98      2.25 o 
  -3  14   5        0.49       -2.47      3.48 o 
  -2  14   5        7.45       12.19      2.90 o 
  -1  14   5        2.98        2.08      3.16 o 
   0  14   5       21.69       26.23     16.08 o 
   1  14   5        3.15        7.08      1.95 o 
   2  14   5        0.97       -3.70      3.99 o 
   3  14   5       19.95       14.30      2.32 o 
   0  15   5        2.89        2.19      2.03 o 
 -10   0   6        2.99        1.60      4.43 o 
  -9   0   6       51.93       34.18      4.43 o 
  -8   0   6      100.64       73.16      5.73 o 
  -7   0   6        3.85       -6.46      6.46 o 
  -6   0   6      980.32      846.46     20.83 o 
  -5   0   6      191.88      186.09      6.75 o 
  -4   0   6      429.96      447.00     12.05 o 
  -3   0   6       46.42       81.21      4.86 o 
  -2   0   6     2060.88     2175.54    410.49 o 
  -1   0   6       22.53       21.92      2.51 o 
   0   0   6     2925.19     3019.88    143.16 o 
   1   0   6     4754.90     3752.23    357.19 o 
   2   0   6      214.15      140.46     13.79 o 
   3   0   6      785.67      713.65     13.93 o 
   4   0   6      102.18      120.84      4.72 o 
   5   0   6      862.99      821.86     17.13 o 
   6   0   6      156.37      136.08      6.17 o 
   7   0   6      237.10      254.53      7.84 o 
   8   0   6        2.04        7.84      3.12 o 
   9   0   6      169.55      170.19      5.73 o 
 -10   1   6       12.38       10.02      2.98 o 
  -9   1   6       10.56        1.09      5.52 o 
  -8   1   6       26.18       36.58      4.43 o 
  -7   1   6        2.70        1.38      4.14 o 
  -6   1   6        8.89        5.66      6.60 o 
  -5   1   6        0.25        6.46      3.63 o 
  -4   1   6      143.89      145.37      6.02 o 
  -3   1   6     1683.43     2049.06     28.52 o 
  -2   1   6     1015.51     1061.98    175.96 o 
  -1   1   6      150.60      159.60     12.85 o 
   0   1   6      292.28      353.31     18.80 o 
   1   1   6      224.08      162.57     13.97 o 
   2   1   6      578.33      435.20     47.14 o 
   3   1   6       39.85       43.11      3.12 o 
   4   1   6        1.69        3.34      4.43 o 
   5   1   6      165.22      135.28      5.66 o 
   6   1   6        0.06        1.16      5.44 o 
   7   1   6       60.18       56.61      4.57 o 
   8   1   6       32.04       36.51      4.28 o 
   9   1   6        7.13        2.32      4.64 o 
 -10   2   6       29.18       26.64      3.05 o 
  -9   2   6        8.59        1.38      5.59 o 
  -8   2   6       64.03       59.88      5.23 o 
  -7   2   6        9.01        3.70      5.95 o 
  -6   2   6        0.22        1.74      6.24 o 
  -5   2   6       48.33       39.99      4.57 o 
  -4   2   6       44.61       34.91      4.28 o 
  -3   2   6      434.97      447.29     12.12 o 
  -2   2   6      184.36      222.74      6.60 o 
  -1   2   6      840.73      715.54     21.56 o 
   0   2   6      603.49      526.53     24.64 o 
   1   2   6      947.12      797.23     46.27 o 
   2   2   6       56.20       41.56      7.73 o 
   3   2   6      109.79      119.39      4.35 o 
   4   2   6       41.49       29.83      3.41 o 
   5   2   6        4.39        1.38      5.15 o 
   6   2   6       64.78       65.25      4.79 o 
   7   2   6      232.19      237.47      7.98 o 
   8   2   6        5.04        3.77      3.77 o 
   9   2   6       87.99       88.91      4.50 o 
 -10   3   6       15.43        1.89      3.99 o 
  -9   3   6       48.49       38.61      4.28 o 
  -8   3   6       14.78       16.26      3.77 o 
  -7   3   6      125.24      120.91      6.31 o 
  -6   3   6      167.17      151.54      7.19 o 
  -5   3   6      187.52      193.64      7.26 o 
  -4   3   6      219.08      251.41      7.98 o 
  -3   3   6      221.70      246.33      7.84 o 
  -2   3   6       30.15       20.61      4.06 o 
  -1   3   6      689.69      674.90     36.36 o 
   0   3   6      170.50      182.73      4.35 o 
   1   3   6      106.51      111.79      6.82 o 
   2   3   6      221.53      201.40      6.02 o 
   3   3   6     1505.77     1348.84     19.52 o 
   4   3   6      575.04      551.29     13.86 o 
   5   3   6     1172.80     1190.48     21.99 o 
   6   3   6      109.56      117.21      5.81 o 
   7   3   6       75.53       69.75      5.01 o 
   8   3   6        2.81        6.89      3.27 o 
   9   3   6       18.02       21.99      2.90 o 
 -10   4   6        8.16        5.30      2.18 o 
  -9   4   6        0.84       -0.29      4.43 o 
  -8   4   6       12.72        8.20      3.92 o 
  -7   4   6       25.94       15.75      4.35 o 
  -6   4   6       15.62       15.68      4.50 o 
  -5   4   6       57.67       69.46      5.66 o 
  -4   4   6      262.39      246.18      7.77 o 
  -3   4   6        6.66        5.01      3.48 o 
  -2   4   6      309.33      351.85     10.96 o 
  -1   4   6      367.21      317.05     60.38 o 
   0   4   6      194.35      200.66      7.22 o 
   1   4   6      689.11      547.36     49.57 o 
   2   4   6      200.37      242.26      6.82 o 
   3   4   6       31.79       46.38      4.14 o 
   4   4   6        0.11        4.14      4.79 o 
   5   4   6        3.24        6.75      6.75 o 
   6   4   6      151.83      163.30      6.89 o 
   7   4   6        1.49        3.70      5.37 o 
   8   4   6        3.46        4.43      4.43 o 
   9   4   6        7.06        7.40      2.61 o 
  -9   5   6        0.05       -3.12      3.92 o 
  -8   5   6        5.01       13.50      2.83 o 
  -7   5   6       21.47       30.26      3.70 o 
  -6   5   6        1.35       -4.86      5.73 o 
  -5   5   6      497.32      502.16     14.37 o 
  -4   5   6      971.68     1044.24     22.35 o 
  -3   5   6      299.16      319.41      9.29 o 
  -2   5   6      319.02      315.13      9.43 o 
  -1   5   6        3.04       -1.61      3.09 o 
   0   5   6       37.24       27.16     12.77 o 
   1   5   6       19.12        8.65      2.55 o 
   2   5   6        7.13        4.94      3.27 o 
   3   5   6      839.96      988.64     19.45 o 
   4   5   6        9.59        1.16      5.95 o 
   5   5   6     1074.04     1202.74     24.10 o 
   6   5   6      129.00      140.87      6.53 o 
   7   5   6       44.81       43.91      4.35 o 
   8   5   6        0.10        2.54      4.06 o 
  -9   6   6        7.85        5.59      2.47 o 
  -8   6   6       33.68       32.73      3.48 o 
  -7   6   6       56.97       53.92      4.64 o 
  -6   6   6       29.87       25.47      4.28 o 
  -5   6   6       33.86       38.47      4.79 o 
  -4   6   6       10.37       26.56      4.35 o 
  -3   6   6      130.13      130.71      6.39 o 
  -2   6   6      327.70      347.43     10.45 o 
  -1   6   6       23.85       16.64     11.61 o 
   0   6   6      108.47       95.34     46.30 o 
   1   6   6       20.39       11.06      3.63 o 
   2   6   6       83.83       64.01      5.73 o 
   3   6   6        0.06        0.44      5.95 o 
   4   6   6       22.52       20.68      4.43 o 
   5   6   6       71.13       73.45      5.88 o 
   6   6   6       58.43       57.92      5.15 o 
   7   6   6       69.63       62.34      4.86 o 
   8   6   6        2.58        7.04      2.54 o 
  -9   7   6        0.98        2.18      3.12 o 
  -8   7   6        0.21        1.67      3.85 o 
  -7   7   6        0.10       -3.85      4.94 o 
  -6   7   6        6.47        4.86      3.63 o 
  -5   7   6       34.83       36.87      4.35 o 
  -4   7   6      173.60      192.40      7.55 o 
  -3   7   6      675.57      818.45     20.39 o 
  -2   7   6      722.28      849.95     20.18 o 
  -1   7   6        1.84        0.00      3.56 o 
   0   7   6       36.22       26.23     10.85 o 
   1   7   6      161.41      119.15     38.47 o 
   2   7   6       28.20       16.77      5.23 o 
   3   7   6      253.09      274.78      8.71 o 
   4   7   6       31.29       34.62      4.64 o 
   5   7   6      273.73      303.01      9.00 o 
   6   7   6        9.53       10.31      3.70 o 
   7   7   6       22.71       16.62      3.41 o 
   8   7   6        2.77        0.22      3.85 o 
  -8   8   6        9.79        5.73      2.54 o 
  -7   8   6        7.33        6.17      3.12 o 
  -6   8   6      109.61      107.63      5.23 o 
  -5   8   6       23.23       20.10      4.21 o 
  -4   8   6       62.69       72.07      5.37 o 
  -3   8   6      155.78      183.62      7.69 o 
  -2   8   6        3.65        0.87      4.94 o 
  -1   8   6      298.45      204.98    104.47 o 
   0   8   6        6.84       -4.90      4.90 o 
   1   8   6      425.08      300.36    128.90 o 
   2   8   6      118.02       76.35      6.82 o 
   3   8   6       92.65       81.14      6.39 o 
   4   8   6      111.01      122.65      6.39 o 
   5   8   6        0.32       -5.30      5.73 o 
   6   8   6        8.69        1.89      5.73 o 
   7   8   6       14.76       19.60      3.19 o 
  -8   9   6        3.97        4.72      2.18 o 
  -7   9   6        1.20        0.29      2.61 o 
  -6   9   6        5.79        7.91      3.34 o 
  -5   9   6       98.24      101.90      5.44 o 
  -4   9   6        0.87        5.95      2.98 o 
  -3   9   6        2.10        2.25      5.88 o 
  -2   9   6        3.00        8.27      4.14 o 
  -1   9   6      107.57       95.85     44.09 o 
   0   9   6        0.41       -2.92      6.53 o 
   1   9   6        6.44        5.92      3.13 o 
   2   9   6        2.21       -0.58      4.57 o 
   3   9   6       49.97       42.75      5.44 o 
   4   9   6       33.92       30.70      4.79 o 
   5   9   6       79.24       77.00      5.30 o 
   6   9   6        4.57        3.34      4.64 o 
   7   9   6       22.07       21.92      2.83 o 
  -7  10   6        8.08        6.31      2.25 o 
  -6  10   6       19.89        8.49      3.27 o 
  -5  10   6        6.56        6.46      3.41 o 
  -4  10   6       34.45       46.74      4.28 o 
  -3  10   6        9.45       14.52      3.85 o 
  -2  10   6        9.95       12.63      4.06 o 
  -1  10   6      428.76      300.89    154.08 o 
   0  10   6      381.70      287.15    155.60 o 
   1  10   6       55.55       66.97     31.28 o 
   2  10   6       47.50       26.64      4.79 o 
   3  10   6       16.36       16.26      4.57 o 
   4  10   6        6.67       -4.35      6.53 o 
   5  10   6        4.92        3.48      3.19 o 
   6  10   6       11.35        9.00      2.90 o 
  -6  11   6       24.97       24.24      2.76 o 
  -5  11   6       14.32       12.48      3.05 o 
  -4  11   6       23.81       34.33      3.99 o 
  -3  11   6       74.37       87.75      5.30 o 
  -2  11   6        6.77        4.57      4.14 o 
  -1  11   6        4.81       -1.16      4.10 o 
   0  11   6       41.32       46.76     25.47 o 
   1  11   6        5.05       -3.85      4.46 o 
   2  11   6       70.09       43.76      4.72 o 
   3  11   6        1.83        0.87      5.15 o 
   4  11   6       11.33       10.23      3.19 o 
   5  11   6        2.63        6.46      2.69 o 
   6  11   6        4.07        7.19      2.03 o 
  -6  12   6       22.47       26.93      2.25 o 
  -5  12   6        2.37        0.65      3.56 o 
  -4  12   6        1.65        0.80      2.69 o 
  -3  12   6       12.22       28.23      3.77 o 
  -2  12   6        3.73        5.01      3.56 o 
  -1  12   6       44.98       46.56     19.34 o 
   0  12   6        0.53        1.92      4.10 o 
   1  12   6       91.34      104.37     47.32 o 
   2  12   6      120.21       55.38      4.64 o 
   3  12   6        3.62        1.02      4.64 o 
   4  12   6        2.06        3.63      3.85 o 
   5  12   6        3.65        4.35      2.03 o 
  -4  13   6       13.42       22.43      2.47 o 
  -3  13   6        7.17       12.12      2.83 o 
  -2  13   6       89.49      129.19      5.23 o 
  -1  13   6       19.45       18.99      9.14 o 
   0  13   6       23.36       27.53      9.76 o 
   1  13   6       14.69       21.70     11.10 o 
   2  13   6        7.26       -1.16      4.35 o 
   3  13   6        1.80       -2.54      3.77 o 
  -2  14   6        0.05       -3.27      3.77 o 
  -1  14   6       36.11       48.22     23.01 o 
   0  14   6       46.09       54.06     26.16 o 
   1  14   6        3.99        2.82      2.76 o 
 -10   1   7        3.03        4.72      2.25 o 
  -9   1   7       16.97        9.80      3.41 o 
  -8   1   7       44.05       35.13      4.86 o 
  -7   1   7       10.79        3.63      6.82 o 
  -6   1   7      272.35      278.04      8.27 o 
  -5   1   7      142.50      126.57      6.75 o 
  -4   1   7      735.88      816.27     19.96 o 
  -3   1   7       25.13       23.37      4.21 o 
  -2   1   7       65.90       52.70     13.14 o 
  -1   1   7       12.39       18.65      3.10 o 
   0   1   7       24.24       20.04      2.69 o 
   1   1   7      382.05      290.13     22.14 o 
   2   1   7     1975.57     1374.67    105.49 o 
   3   1   7      903.60      769.17     16.04 o 
   4   1   7     1017.91      807.35     17.27 o 
   5   1   7       55.99       52.62      4.35 o 
   6   1   7      148.44      136.23      5.88 o 
   7   1   7        0.99       -5.44      5.44 o 
   8   1   7       18.49       15.97      3.34 o 
   9   1   7        1.07       -0.87      3.77 o 
  -9   2   7        4.88        4.06      4.94 o 
  -8   2   7       28.55       15.97      3.48 o 
  -7   2   7        8.46       12.05      3.99 o 
  -6   2   7      182.48      184.85      7.84 o 
  -5   2   7       86.56       94.35      6.39 o 
  -4   2   7      160.29      178.39      7.48 o 
  -3   2   7       64.11       82.37      5.52 o 
  -2   2   7      262.89      358.31     10.23 o 
  -1   2   7      128.38      139.93      7.69 o 
   0   2   7        0.71       -1.47      2.95 o 
   1   2   7      319.63      282.02     10.02 o 
   2   2   7      211.80      159.80      8.16 o 
   3   2   7       39.97       38.10      3.77 o 
   4   2   7       49.41       50.01      4.14 o 
   5   2   7      549.33      504.34     14.95 o 
   6   2   7       77.53       67.71      4.72 o 
   7   2   7       65.85       63.58      4.64 o 
   8   2   7        1.13        0.94      4.50 o 
  -9   3   7        0.17        1.31      4.21 o 
  -8   3   7        6.18        1.81      5.44 o 
  -7   3   7      178.91      154.81      6.82 o 
  -6   3   7      474.53      475.52     14.08 o 
  -5   3   7        0.26       -7.26      7.26 o 
  -4   3   7      400.95      398.52     11.47 o 
  -3   3   7      356.37      419.28     12.70 o 
  -2   3   7       46.09       45.36      4.79 o 
  -1   3   7      261.77      271.18     14.08 o 
   0   3   7        2.20        0.62      3.48 o 
   1   3   7       17.49       14.81      2.98 o 
   2   3   7       34.51       23.30      3.19 o 
   3   3   7     1172.97     1080.67     18.80 o 
   4   3   7     1675.95     1481.44     23.44 o 
   5   3   7       29.48       43.04      4.14 o 
   6   3   7        1.29       -2.03      5.23 o 
   7   3   7        0.17       -3.05      5.66 o 
   8   3   7        0.63       -2.69      4.50 o 
  -9   4   7       13.01        9.43      2.83 o 
  -8   4   7        5.90        2.03      3.34 o 
  -7   4   7        0.07        3.63      4.79 o 
  -6   4   7       20.66       30.26      4.35 o 
  -5   4   7       79.08       81.07      5.81 o 
  -4   4   7      508.66      501.87     14.15 o 
  -3   4   7      430.54      480.82     13.43 o 
  -2   4   7      255.24      281.16      7.84 o 
  -1   4   7      701.99      669.35     80.60 o 
   0   4   7     1801.25     1638.10     71.67 o 
   1   4   7        0.82        0.75      3.21 o 
   2   4   7       51.47       52.62      3.63 o 
   3   4   7      172.98      144.79      5.66 o 
   4   4   7       16.37        6.10      6.10 o 
   5   4   7      151.52      155.17      6.31 o 
   6   4   7        0.41       -5.30      5.30 o 
   7   4   7      235.65      244.44      7.26 o 
   8   4   7       44.22       50.44      3.85 o 
  -9   5   7        0.04        2.90      3.27 o 
  -8   5   7        5.52        8.71      2.98 o 
  -7   5   7       11.10        4.50      5.59 o 
  -6   5   7       36.46       31.93      4.21 o 
  -5   5   7      118.85      113.87      5.73 o 
  -4   5   7      246.24      252.57      8.49 o 
  -3   5   7       15.74        3.99      7.55 o 
  -2   5   7      150.21      168.02      6.82 o 
  -1   5   7      165.73      137.48     40.39 o 
   0   5   7      237.17      245.18     12.74 o 
   1   5   7        4.66        3.47      5.01 o 
   2   5   7       20.52       25.84      3.56 o 
   3   5   7       33.15       34.18      3.92 o 
   4   5   7        0.76        3.12      3.12 o 
   5   5   7       17.71       29.03      4.14 o 
   6   5   7       19.78       24.17      3.99 o 
   7   5   7       37.87       45.80      4.06 o 
   8   5   7        1.52        3.48      2.47 o 
  -9   6   7        6.53        5.66      1.89 o 
  -8   6   7       29.03       26.42      3.19 o 
  -7   6   7       15.73       14.30      3.41 o 
  -6   6   7        0.42        1.60      3.19 o 
  -5   6   7       14.42        8.64      4.35 o 
  -4   6   7      315.96      339.80     10.38 o 
  -3   6   7      216.81      258.74      8.20 o 
  -2   6   7      321.38      369.78     11.10 o 
  -1   6   7       76.63       63.98     33.71 o 
   0   6   7      461.29      279.73    192.04 o 
   1   6   7      850.46      639.78    146.75 o 
   2   6   7      399.31      398.08     12.70 o 
   3   6   7       50.82       50.80      4.64 o 
   4   6   7        0.01       -3.48      5.23 o 
   5   6   7        5.38       10.67      3.85 o 
   6   6   7       26.99       27.94      3.85 o 
   7   6   7       72.49       76.13      4.28 o 
   8   6   7       57.77       59.22      3.41 o 
  -8   7   7        5.04        3.56      3.56 o 
  -7   7   7        0.27        4.86      3.05 o 
  -6   7   7        9.11       10.67      3.34 o 
  -5   7   7        0.54       -1.23      5.37 o 
  -4   7   7        0.57        1.31      6.24 o 
  -3   7   7        2.47       -2.32      7.84 o 
  -2   7   7      141.33      150.89      7.33 o 
  -1   7   7      125.59       85.54     45.40 o 
   0   7   7        6.93        8.43      4.94 o 
   1   7   7       93.79       70.96     27.33 o 
   2   7   7       84.82       63.80      5.73 o 
   3   7   7       16.69       10.96      4.28 o 
   4   7   7        2.18       -3.12      4.94 o 
   5   7   7        4.66        0.00      5.37 o 
   6   7   7        1.59        0.73      4.94 o 
   7   7   7        3.73        1.60      4.35 o 
  -8   8   7        0.39        2.69      1.96 o 
  -7   8   7        9.46       16.11      2.54 o 
  -6   8   7        0.15        3.63      4.94 o 
  -5   8   7        0.90        3.05      4.64 o 
  -4   8   7        0.05        0.00      5.52 o 
  -3   8   7       71.69       81.72      5.88 o 
  -2   8   7      752.12      916.94     21.77 o 
  -1   8   7       36.98       36.86     13.64 o 
   0   8   7      226.79      187.76    103.17 o 
   1   8   7        0.59        1.15      4.56 o 
   2   8   7        0.17        0.00      4.64 o 
   3   8   7      105.66       96.24      6.02 o 
   4   8   7        8.92        6.24      3.99 o 
   5   8   7       11.09       16.33      3.48 o 
   6   8   7        3.93        0.29      2.54 o 
   7   8   7       21.57       21.85      2.69 o 
  -7   9   7        1.73        1.67      2.25 o 
  -6   9   7      103.43       98.63      4.43 o 
  -5   9   7        2.66        5.81      3.05 o 
  -4   9   7       43.53       48.41      4.72 o 
  -3   9   7        3.93        4.28      5.52 o 
  -2   9   7        0.20        4.50      3.63 o 
  -1   9   7        0.00       -0.54      4.97 o 
   0   9   7       42.43       37.86     19.92 o 
   1   9   7      210.42      169.27     74.72 o 
   2   9   7       84.16       32.44      5.66 o 
   3   9   7       60.02       59.30      5.01 o 
   4   9   7       53.20       54.36      4.64 o 
   5   9   7       14.73       10.67      3.41 o 
   6   9   7        2.56        0.29      4.14 o 
  -7  10   7        0.69        0.44      2.90 o 
  -6  10   7        0.02       -1.31      3.48 o 
  -5  10   7        3.65        7.62      2.83 o 
  -4  10   7       19.50       26.42      3.70 o 
  -3  10   7       31.87       29.54      4.21 o 
  -2  10   7        0.71       -5.01      5.88 o 
  -1  10   7        6.25       -1.21      4.28 o 
   0  10   7        1.16        3.74      2.46 o 
   1  10   7        4.31       -0.74      5.48 o 
   2  10   7        6.34       -0.51      6.60 o 
   3  10   7       14.23       14.44      4.06 o 
   4  10   7        3.10        0.00      5.08 o 
   5  10   7        0.51       -1.09      3.92 o 
   6  10   7       13.90       19.16      2.32 o 
  -6  11   7       27.29       36.58      2.61 o 
  -5  11   7        0.33        0.65      2.40 o 
  -4  11   7       60.59       72.87      4.14 o 
  -3  11   7        0.06        0.29      2.90 o 
  -2  11   7       43.85       55.38      4.72 o 
  -1  11   7       22.03       18.42      6.42 o 
   0  11   7        2.40        5.44      3.48 o 
   1  11   7        9.02       10.38      3.85 o 
   2  11   7       77.66       50.80      5.01 o 
   3  11   7       38.71       30.55      3.92 o 
   4  11   7       20.27       16.18      3.05 o 
   5  11   7       16.32       14.30      2.40 o 
  -5  12   7        0.83       -2.83      3.12 o 
  -4  12   7        3.90        5.81      2.32 o 
  -3  12   7       14.02       20.76      3.05 o 
  -2  12   7        5.18        5.59      3.19 o 
  -1  12   7       22.41       20.81      9.73 o 
   0  12   7       26.26       35.20      3.92 o 
   1  12   7        1.62       -4.50      5.44 o 
   3  12   7        0.06       -2.03      3.85 o 
   4  12   7        0.16        2.61      2.76 o 
  -3  13   7        8.56       11.76      2.32 o 
  -2  13   7       13.45       15.24      2.76 o 
  -1  13   7        3.67       -0.29      2.84 o 
   0  13   7        0.98       -2.87      2.87 o 
   1  13   7       19.91       17.93     10.05 o 
  -9   0   8        3.14       -4.43      4.43 o 
  -8   0   8      162.64      136.59      5.95 o 
  -7   0   8      159.97      163.08      6.82 o 
  -6   0   8       11.82       11.98      4.64 o 
  -5   0   8      252.97      254.82      8.56 o 
  -4   0   8       55.63       58.06      5.30 o 
  -3   0   8       81.16      100.66      6.31 o 
  -2   0   8        4.89        1.65      4.78 o 
  -1   0   8      374.36      400.92     23.88 o 
   0   0   8      353.36      384.98     20.14 o 
   1   0   8       61.69       58.63      6.86 o 
   2   0   8     2904.37     2345.91    276.08 o 
   3   0   8     2115.60     1741.77     26.27 o 
   4   0   8        0.26       -1.45      5.15 o 
   5   0   8        2.04       -4.50      4.94 o 
   6   0   8      312.98      320.50      9.80 o 
   7   0   8       13.09       15.97      3.41 o 
   8   0   8       64.93       68.80      3.92 o 
  -9   1   8        0.39       -0.44      4.21 o 
  -8   1   8        6.98        8.49      3.70 o 
  -7   1   8       75.38       82.30      5.88 o 
  -6   1   8       55.32       51.24      5.01 o 
  -5   1   8      194.36      189.86      7.62 o 
  -4   1   8      146.83      155.39      7.19 o 
  -3   1   8       13.51       20.10      4.79 o 
  -2   1   8      324.29      325.60     56.83 o 
  -1   1   8      324.09      336.67     37.49 o 
   0   1   8      609.25      608.08     37.45 o 
   1   1   8      109.77       73.16      6.10 o 
   2   1   8        0.27       -2.75      3.18 o 
   3   1   8      477.68      386.83     11.32 o 
   4   1   8       12.90       10.67      3.19 o 
   5   1   8        5.09        3.34      4.43 o 
   6   1   8       26.40       22.28      3.70 o 
   7   1   8        2.25        3.70      4.35 o 
   8   1   8        5.75       13.14      2.61 o 
  -9   2   8       19.47       13.57      2.83 o 
  -8   2   8        6.25        3.85      3.19 o 
  -7   2   8        0.16       -0.80      5.59 o 
  -6   2   8      197.67      154.52      6.68 o 
  -5   2   8      104.39      105.31      6.10 o 
  -4   2   8       25.33       34.47      4.72 o 
  -3   2   8       70.83       59.73      5.66 o 
  -2   2   8     1047.75     1145.55     23.95 o 
  -1   2   8      169.54      177.21     15.86 o 
   0   2   8      821.57      858.69     30.08 o 
   1   2   8      298.31      275.58      9.62 o 
   2   2   8      245.96      222.06      7.22 o 
   3   2   8       46.41       38.10      3.99 o 
   4   2   8       43.25       37.16      4.14 o 
   5   2   8       13.77       11.03      3.27 o 
   6   2   8      100.89      105.09      5.15 o 
   7   2   8        9.57        5.59      3.27 o 
   8   2   8       71.31       68.37      3.92 o 
  -9   3   8        2.75        2.32      2.18 o 
  -8   3   8       68.22       53.20      3.85 o 
  -7   3   8        8.23       13.43      3.34 o 
  -6   3   8        4.97        0.00      5.95 o 
  -5   3   8      152.00      150.74      6.82 o 
  -4   3   8       34.50       41.30      5.08 o 
  -3   3   8       45.26       49.50      5.15 o 
  -2   3   8       51.38       77.37      5.88 o 
  -1   3   8        3.79        3.61      3.86 o 
   0   3   8        1.17       -0.78      6.31 o 
   1   3   8        1.03       -4.16      4.16 o 
   2   3   8      352.87      254.38      7.62 o 
   3   3   8      208.57      152.63      5.59 o 
   4   3   8      248.04      221.14      6.60 o 
   5   3   8      159.30      139.64      5.52 o 
   6   3   8       52.20       53.85      4.35 o 
   7   3   8        1.00        6.31      2.83 o 
   8   3   8        0.86        1.81      3.85 o 
  -9   4   8        5.23        2.61      3.27 o 
  -8   4   8        1.12       -0.80      4.28 o 
  -7   4   8        6.54        2.03      5.15 o 
  -6   4   8        8.42        7.26      3.63 o 
  -5   4   8      119.07      120.33      6.17 o 
  -4   4   8      167.22      190.73      7.33 o 
  -3   4   8      129.12      138.26      6.53 o 
  -2   4   8       36.55       54.36      5.08 o 
  -1   4   8        2.41        1.90      3.70 o 
   0   4   8      133.14      146.36      5.07 o 
   1   4   8       38.17       29.63      2.93 o 
   2   4   8      240.33      190.30      5.95 o 
   3   4   8       59.19       46.52      4.28 o 
   4   4   8       39.23       34.55      3.92 o 
   5   4   8       15.05       12.56      3.34 o 
   6   4   8       81.15       81.36      5.01 o 
   7   4   8       26.07       18.58      3.27 o 
  -8   5   8        7.17        3.56      3.99 o 
  -7   5   8       14.60       11.98      3.12 o 
  -6   5   8       17.79       14.37      3.77 o 
  -5   5   8      205.44      199.66      7.19 o 
  -4   5   8       32.16       31.28      5.01 o 
  -3   5   8      198.71      210.55      7.98 o 
  -2   5   8      106.17      118.95      6.53 o 
  -1   5   8      123.07       92.73     20.07 o 
   0   5   8       85.22       77.41      5.33 o 
   1   5   8        0.53        3.33      3.74 o 
   2   5   8      328.09      280.07      8.42 o 
   3   5   8       99.97       81.29      4.86 o 
   4   5   8      101.94      107.56      5.23 o 
   5   5   8       46.99       46.45      4.14 o 
   6   5   8       79.51       88.04      4.79 o 
   7   5   8        2.53        0.80      3.99 o 
  -8   6   8        3.22        3.41      2.40 o 
  -7   6   8        4.33        1.67      4.50 o 
  -6   6   8        0.32       -4.21      4.50 o 
  -5   6   8        5.98       -6.46      6.46 o 
  -4   6   8       68.08       77.00      5.73 o 
  -3   6   8       21.57       22.21      5.08 o 
  -2   6   8        3.96        3.27      7.04 o 
  -1   6   8       22.75       16.72      7.48 o 
   0   6   8      125.03      111.31     43.51 o 
   1   6   8      215.85      169.74     25.91 o 
   2   6   8       47.65       39.92      4.50 o 
   3   6   8       48.39       38.83      4.28 o 
   4   6   8        3.76       -2.32      5.52 o 
   5   6   8       17.01       12.27      3.34 o 
   6   6   8        0.54       -0.65      4.43 o 
   7   6   8        2.70        3.48      2.32 o 
  -8   7   8       12.87       11.18      2.25 o 
  -7   7   8       29.47       33.24      2.90 o 
  -6   7   8        7.71       12.05      3.12 o 
  -5   7   8       42.54       34.76      4.43 o 
  -4   7   8        0.46        0.00      4.57 o 
  -3   7   8       89.89       93.99      6.24 o 
  -2   7   8      102.51      114.24      6.53 o 
  -1   7   8      289.01      189.41    115.91 o 
   0   7   8      100.62       76.51     44.74 o 
   1   7   8        9.32        7.99      3.93 o 
   2   7   8       66.24       74.83      5.15 o 
   3   7   8       67.46       51.38      5.15 o 
   4   7   8       72.19       79.11      5.23 o 
   5   7   8        1.24        3.12      4.50 o 
   6   7   8       62.74       69.02      3.85 o 
  -7   8   8       12.48       11.61      2.54 o 
  -6   8   8        0.65        5.81      2.61 o 
  -5   8   8      152.70      155.46      5.88 o 
  -4   8   8       55.42       62.20      4.94 o 
  -3   8   8        1.08       -5.88      5.88 o 
  -2   8   8       41.14       54.87      4.43 o 
  -1   8   8        0.30       -2.48      3.33 o 
   0   8   8       55.18       51.91     24.06 o 
   1   8   8       43.18       36.32     16.37 o 
   2   8   8       57.89       49.35      5.23 o 
   4   8   8        0.75       -2.25      5.23 o 
   5   8   8        5.98        6.53      3.12 o 
   6   8   8       38.42       32.08      3.05 o 
  -6   9   8       12.15       19.74      2.76 o 
  -5   9   8       31.88       32.44      3.56 o 
  -4   9   8       36.51       34.69      3.99 o 
  -3   9   8       37.37       47.61      4.14 o 
  -2   9   8       18.37       20.18      4.50 o 
  -1   9   8       23.00       25.98      4.72 o 
   0   9   8        1.06       -0.44      5.95 o 
   1   9   8       33.90       30.26      4.21 o 
   5   9   8        2.43        2.90      3.70 o 
  -6  10   8        0.83        1.45      2.83 o 
  -5  10   8        9.65        8.93      2.61 o 
  -4  10   8       10.16       11.18      2.98 o 
  -3  10   8       13.11       14.66      3.19 o 
  -2  10   8       80.33      103.20      5.37 o 
  -1  10   8       11.82       12.56      3.77 o 
   0  10   8      122.05      140.87      6.17 o 
   1  10   8       64.47       83.75      5.23 o 
  -5  11   8       11.21       11.98      2.25 o 
  -4  11   8       12.39       13.86      2.54 o 
  -3  11   8        0.02        1.81      3.56 o 
  -2  11   8        6.07       13.43      2.90 o 
  -1  11   8        4.94        8.85      3.19 o 
   0  11   8        6.22       15.24      3.27 o 
   1  11   8       31.50       38.90      4.14 o 
  -3  12   8       32.26       39.34      2.76 o 
  -2  12   8        0.53       -3.92      3.92 o 
  -1  12   8       12.45       18.00      2.90 o 
   0  12   8       14.82       19.02      2.98 o 
   1  12   8        1.21        3.19      3.92 o 
  -8   1   9       36.98       37.89      3.27 o 
  -7   1   9        0.32       -4.43      5.52 o 
  -6   1   9       33.93       35.56      4.50 o 
  -5   1   9       59.77       70.62      5.44 o 
  -4   1   9       97.30       79.25      6.31 o 
  -3   1   9      201.23      218.38      8.56 o 
  -2   1   9        0.47       -5.09      5.32 o 
  -1   1   9       16.49       15.67      7.08 o 
   0   1   9        1.34        1.47      8.56 o 
   1   1   9      951.64      938.21     39.99 o 
   2   1   9        0.49       -0.18      4.25 o 
   3   1   9      306.34      259.68      7.48 o 
   4   1   9      419.60      383.57     11.25 o 
   5   1   9      147.82      125.05      5.23 o 
   6   1   9       68.07       76.71      4.50 o 
   7   1   9        0.31       -0.51      2.61 o 
  -8   2   9        1.85       -3.34      3.99 o 
  -7   2   9       49.50       36.07      3.85 o 
  -6   2   9       30.81       33.75      4.28 o 
  -5   2   9       11.36        3.05      6.53 o 
  -4   2   9       26.98       25.26      5.15 o 
  -3   2   9      210.52      234.21      8.35 o 
  -2   2   9        2.96       -0.51      7.40 o 
  -1   2   9       21.66       26.23      6.60 o 
   0   2   9      111.92      130.62      4.90 o 
   1   2   9      715.42      698.59     26.71 o 
   2   2   9        2.53        5.74      3.38 o 
   3   2   9       10.52        4.72      3.27 o 
   4   2   9      107.80       85.28      4.86 o 
   5   2   9       20.17       11.90      3.77 o 
   6   2   9       25.25       29.03      3.41 o 
   7   2   9       55.46       55.67      3.56 o 
  -8   3   9        0.58       -2.61      3.92 o 
  -7   3   9       42.19       30.70      3.56 o 
  -6   3   9        0.68        0.73      5.15 o 
  -5   3   9      157.77      158.29      6.68 o 
  -4   3   9        1.21       -5.88      6.82 o 
  -3   3   9       84.70       84.77      6.24 o 
  -2   3   9       51.44       51.24      5.88 o 
  -1   3   9      180.83      203.59     14.66 o 
   0   3   9      296.51      306.46      6.53 o 
   1   3   9       49.88       51.48      3.62 o 
   2   3   9       38.29       23.44      3.92 o 
   3   3   9      100.17       73.08      4.14 o 
   4   3   9       81.78       84.04      4.35 o 
   5   3   9      114.84      101.90      4.94 o 
   6   3   9        6.19        3.63      4.50 o 
   7   3   9        0.57        0.94      3.56 o 
  -8   4   9        5.32        8.49      2.47 o 
  -7   4   9       25.87       23.15      3.27 o 
  -6   4   9        3.43       -0.65      5.15 o 
  -5   4   9       10.70       15.97      3.56 o 
  -4   4   9       38.50       44.49      4.86 o 
  -3   4   9       12.50        7.55      4.21 o 
  -2   4   9      477.00      550.13     15.39 o 
  -1   4   9     1132.08     1160.44    131.04 o 
   0   4   9       68.27       94.10      5.73 o 
   1   4   9      794.25      713.92     70.11 o 
   2   4   9       75.89       45.29      3.99 o 
   3   4   9        0.59        3.92      4.57 o 
   4   4   9        1.86       -4.94      4.94 o 
   5   4   9       86.48       75.19      4.43 o 
   6   4   9       35.16       32.30      3.41 o 
   7   4   9       27.59       26.06      2.76 o 
  -8   5   9        0.43       -3.12      3.27 o 
  -7   5   9        5.23        2.69      4.35 o 
  -6   5   9       48.24       52.47      4.06 o 
  -5   5   9        7.85        3.70      5.23 o 
  -4   5   9       40.35       38.32      4.64 o 
  -3   5   9       90.00       95.58      5.95 o 
  -2   5   9        0.51        6.60      6.60 o 
  -1   5   9       41.93       51.23      9.00 o 
   0   5   9        0.38       -3.04      9.00 o 
   1   5   9       22.92       14.68      3.56 o 
   2   5   9       35.12       25.55      3.27 o 
   3   5   9        2.34        1.31      4.86 o 
   4   5   9        0.77        2.90      4.57 o 
   5   5   9        0.10       -4.64      4.64 o 
   6   5   9        0.48       -3.19      3.99 o 
  -7   6   9       70.74       49.72      3.34 o 
  -6   6   9       72.34       70.54      3.85 o 
  -5   6   9        1.21       -0.65      4.79 o 
  -4   6   9       43.65       41.88      4.72 o 
  -3   6   9      375.55      430.45     12.92 o 
  -2   6   9        9.60        8.20      4.06 o 
  -1   6   9      218.92      193.35     60.02 o 
   0   6   9       70.71       72.99      7.11 o 
   1   6   9      216.76      172.35     42.31 o 
   3   6   9       85.20       64.59      3.92 o 
   4   6   9       45.37       38.39      3.85 o 
   5   6   9       63.02       50.37      3.85 o 
   6   6   9       32.70       38.76      2.98 o 
  -7   7   9       16.97       15.39      2.40 o 
  -6   7   9       18.80       20.47      2.83 o 
  -5   7   9        5.92       11.32      2.98 o 
  -4   7   9       60.81       53.71      4.57 o 
  -3   7   9       58.26       56.76      5.15 o 
  -2   7   9        2.65        4.72      3.85 o 
  -1   7   9      122.80      100.38     37.27 o 
   0   7   9       93.38       76.75     17.27 o 
   1   7   9       80.39       62.22     29.54 o 
   2   7   9       12.40        3.56      5.01 o 
   5   7   9       22.48       20.83      3.19 o 
  -6   8   9        1.70        1.74      3.99 o 
  -5   8   9        8.09        9.00      2.98 o 
  -4   8   9        0.36       -0.94      4.86 o 
  -3   8   9        4.07        9.51      3.19 o 
  -2   8   9       33.39       28.09      4.28 o 
  -1   8   9      153.85      128.61     50.37 o 
   0   8   9       24.02       30.92      4.50 o 
   1   8   9      125.72      154.66      6.39 o 
   5   8   9       11.46       16.55      2.40 o 
  -5   9   9       67.07       65.39      3.63 o 
  -4   9   9        8.38        3.77      4.79 o 
  -3   9   9       35.35       40.28      3.56 o 
  -2   9   9        2.34        6.75      3.41 o 
  -1   9   9       20.05       25.91      3.99 o 
   0   9   9        0.10        2.54      5.08 o 
   1   9   9        1.89        5.30      3.56 o 
  -4  10   9       13.66        9.22      2.76 o 
  -3  10   9        5.54        4.79      2.90 o 
  -2  10   9        0.62       -4.43      4.43 o 
  -1  10   9        3.79        1.52      4.50 o 
   0  10   9        6.36        6.10      3.05 o 
   1  10   9        2.63        3.27      4.50 o 
  -3  11   9       44.20       53.20      2.98 o 
  -2  11   9       20.14       25.98      2.69 o 
  -1  11   9        1.72        0.94      2.54 o 
   0  11   9        9.41        5.44      2.83 o 
   1  11   9        6.36       11.10      2.76 o 
  -7   0  10        0.75       -0.80      4.14 o 
  -6   0  10       55.34       46.67      4.35 o 
  -5   0  10       10.09       14.73      3.99 o 
  -4   0  10       30.97       38.61      4.94 o 
  -3   0  10      331.12      403.38     12.27 o 
  -2   0  10      470.37      564.57     70.29 o 
  -1   0  10       88.14      101.46     13.97 o 
   0   0  10      272.64      292.42      6.82 o 
   1   0  10        1.65        7.46      3.55 o 
   2   0  10      174.75      175.02     25.11 o 
   3   0  10       42.54       44.71      4.21 o 
   4   0  10       45.27       46.30      3.77 o 
   5   0  10       72.77       78.46      4.57 o 
   6   0  10        1.65       -4.57      4.57 o 
  -7   1  10        2.03       -2.76      4.21 o 
  -6   1  10       13.22       14.44      3.56 o 
  -5   1  10       11.02        1.89      6.53 o 
  -4   1  10       84.11       90.65      5.66 o 
  -3   1  10      109.29      129.11      6.68 o 
  -2   1  10      123.82      133.94     15.02 o 
  -1   1  10       16.08       18.69      3.72 o 
   0   1  10        3.89        5.85      3.44 o 
   1   1  10      118.17      129.13      4.67 o 
   2   1  10        2.31        1.02      3.98 o 
   3   1  10        0.23       -5.08      5.08 o 
   4   1  10       26.72       25.69      3.27 o 
   5   1  10        0.49        2.98      4.14 o 
   6   1  10       16.09       17.49      2.98 o 
  -7   2  10       36.11       37.74      3.48 o 
  -6   2  10        3.11        3.34      3.05 o 
  -5   2  10       17.30        5.15      5.88 o 
  -4   2  10       29.99       23.01      4.57 o 
  -3   2  10       63.70       57.92      5.59 o 
  -2   2  10        3.48       -5.81      8.27 o 
  -1   2  10      600.38      634.46     19.23 o 
   0   2  10      658.55      731.11     14.39 o 
   1   2  10        2.28       -2.90      4.74 o 
   2   2  10       61.16       63.54      6.10 o 
   3   2  10        0.15        1.38      4.86 o 
   4   2  10        7.73        6.60      2.83 o 
   5   2  10       10.11        9.94      2.83 o 
   6   2  10        5.19        7.55      2.83 o 
  -7   3  10       14.42       14.73      2.54 o 
  -6   3  10        0.31       -3.12      4.50 o 
  -5   3  10       23.48       27.07      3.85 o 
  -4   3  10      127.93      130.20      6.02 o 
  -3   3  10        3.05        5.81      3.99 o 
  -2   3  10       19.73       26.35      5.15 o 
  -1   3  10       30.96       42.04      5.95 o 
   0   3  10        5.15        4.05      3.77 o 
   1   3  10        6.22        7.57      2.74 o 
   2   3  10       33.39       33.75      3.92 o 
   3   3  10      137.95      115.40      4.86 o 
   4   3  10       12.82        9.43      2.98 o 
   5   3  10       56.74       58.28      3.77 o 
   6   3  10        1.15       -0.22      3.56 o 
  -7   4  10        0.88        2.25      3.27 o 
  -6   4  10        5.61        7.98      2.61 o 
  -5   4  10       28.71       28.67      3.85 o 
  -4   4  10        0.93       -1.89      6.02 o 
  -3   4  10       89.40      104.95      5.88 o 
  -2   4  10       78.11       93.70      5.88 o 
  -1   4  10        0.72        7.38      3.62 o 
   0   4  10        1.00       -3.20      5.17 o 
   1   4  10       33.94       43.04      5.30 o 
   2   4  10       46.69       38.39      3.63 o 
   3   4  10       42.41       33.75      3.27 o 
   4   4  10        0.02        1.67      3.85 o 
   5   4  10        2.45       -1.23      3.99 o 
  -7   5  10        1.74        6.17      1.96 o 
  -6   5  10        0.48       -2.03      3.63 o 
  -5   5  10       22.96       24.68      3.19 o 
  -4   5  10       90.79       93.84      5.23 o 
  -3   5  10       19.02       12.92      4.28 o 
  -2   5  10       19.05       19.09      4.28 o 
  -1   5  10       27.78       37.05      7.91 o 
   0   5  10       72.51       59.21     25.11 o 
   1   5  10       54.40       50.44      4.64 o 
   5   5  10       80.54       72.87      3.70 o 
  -6   6  10       28.28       25.47      2.69 o 
  -5   6  10        5.53        0.22      4.57 o 
  -4   6  10        0.13       -0.65      4.94 o 
  -3   6  10        2.89        3.19      3.56 o 
  -2   6  10       26.08       32.44      5.08 o 
  -1   6  10        8.73       11.80      8.64 o 
   0   6  10       36.62       42.53      4.86 o 
   1   6  10        0.55        2.18      3.19 o 
  -6   7  10       24.27       21.63      2.47 o 
  -5   7  10        6.83        1.09      3.85 o 
  -4   7  10       15.33       18.29      3.19 o 
  -3   7  10       19.48       25.18      3.41 o 
  -2   7  10        1.59       -4.21      5.23 o 
  -1   7  10       46.04       49.28      4.43 o 
   0   7  10       23.93       19.60      4.06 o 
   1   7  10       31.41       41.95      4.28 o 
  -5   8  10       15.56       13.14      2.32 o 
  -4   8  10       29.53       27.72      3.05 o 
  -3   8  10       78.52       84.19      4.21 o 
  -2   8  10       20.99       30.63      3.63 o 
  -1   8  10       17.90       19.02      3.56 o 
   0   8  10        0.63       -1.31      4.57 o 
   1   8  10        2.19        5.01      3.12 o 
  -4   9  10       41.27       48.26      2.69 o 
  -3   9  10        0.90        5.01      2.32 o 
  -2   9  10        2.14       -1.96      4.14 o 
  -1   9  10        0.01       -4.72      4.72 o 
   0   9  10       26.96       33.60      3.56 o 
   1   9  10       13.24       14.73      3.12 o 
  -2  10  10       11.58       13.14      2.40 o 
  -1  10  10       81.89      106.18      3.99 o 
   0  10  10       30.29       37.96      3.12 o 
   1  10  10       22.11       30.99      3.05 o 
  -6   1  11       26.72       30.77      3.05 o 
  -5   1  11        9.45        0.58      4.50 o 
  -4   1  11       99.90      103.64      5.44 o 
  -3   1  11        3.78       -0.80      5.88 o 
  -2   1  11       87.73       98.69      7.04 o 
  -1   1  11       13.40       18.21      2.97 o 
   0   1  11        5.88        8.65      4.61 o 
   1   1  11       12.11       12.92      2.87 o 
   2   1  11      370.76      365.48     12.16 o 
   3   1  11       35.91       51.17      4.06 o 
   4   1  11       91.71      104.37      4.50 o 
   5   1  11       86.65      109.23      4.14 o 
  -6   2  11       12.18        9.07      2.69 o 
  -5   2  11       35.37       28.60      3.48 o 
  -4   2  11       39.65       35.71      4.21 o 
  -3   2  11        1.59        5.66      3.77 o 
  -2   2  11      165.26      191.82      7.40 o 
  -1   2  11       30.88       46.81      8.82 o 
   0   2  11      113.77      132.30      9.76 o 
   1   2  11        4.89        4.48      5.59 o 
   2   2  11       19.03       16.97      2.74 o 
   3   2  11       19.32       17.49      3.19 o 
   4   2  11        1.49        8.13      2.69 o 
   5   2  11        0.09        2.03      2.47 o 
  -6   3  11       24.43       20.32      2.47 o 
  -5   3  11        9.43        5.95      2.76 o 
  -4   3  11       86.71       85.28      4.86 o 
  -3   3  11        1.57        4.21      5.95 o 
  -2   3  11       63.09       70.11      5.08 o 
  -1   3  11        1.37        5.41      3.41 o 
   0   3  11       74.83       90.08      3.93 o 
   1   3  11        0.72        1.52      5.73 o 
   2   3  11       15.40       18.80      3.70 o 
   3   3  11       39.37       41.37      3.19 o 
   4   3  11       90.97       84.04      3.85 o 
  -6   4  11        0.11        0.80      2.83 o 
  -5   4  11        3.51        2.03      4.21 o 
  -4   4  11       14.85       15.75      3.05 o 
  -3   4  11        8.33        6.46      3.85 o 
  -2   4  11      141.39      166.85      6.53 o 
  -1   4  11        0.62        4.14      3.77 o 
   0   4  11      303.64      357.44     11.25 o 
   1   4  11        3.69        0.36      5.81 o 
   4   4  11       17.88       19.89      2.69 o 
  -5   5  11        6.24        4.06      2.47 o 
  -4   5  11       16.83       19.31      2.90 o 
  -3   5  11      101.52      105.09      4.94 o 
  -2   5  11       77.12       80.49      4.94 o 
  -1   5  11       40.08       58.50      4.50 o 
   0   5  11        0.02        3.85      5.23 o 
   1   5  11        3.69       16.26      2.98 o 
  -5   6  11       70.56       53.71      3.05 o 
  -4   6  11       44.77       44.42      3.12 o 
  -3   6  11        4.69        3.77      4.50 o 
  -2   6  11      189.52      220.27      6.31 o 
  -1   6  11       52.51       49.64      4.06 o 
   0   6  11        0.35       -1.52      4.35 o 
   1   6  11       49.02       64.67      4.21 o 
  -4   7  11        5.01        6.46      2.18 o 
  -3   7  11       27.01       24.31      2.90 o 
  -2   7  11       78.52       71.63      4.14 o 
  -1   7  11        7.42        9.00      3.19 o 
   0   7  11        7.02        9.94      2.98 o 
   1   7  11       17.74       17.56      3.12 o 
  -3   8  11        1.95        0.80      2.98 o 
  -2   8  11        0.40        2.69      3.34 o 
  -1   8  11       29.91       37.09      3.19 o 
   0   8  11       64.46       74.97      3.70 o 
   1   8  11        0.03        2.32      2.54 o 
  -5   0  12        2.71        1.09      3.19 o 
  -4   0  12       40.94       43.11      3.41 o 
  -3   0  12        8.94       15.75      3.34 o 
  -2   0  12       82.70       92.18     21.05 o 
  -1   0  12      187.08      209.02     15.17 o 
   0   0  12        0.74        1.49      3.74 o 
   1   0  12        0.86        0.62      3.23 o 
   2   0  12       28.15       35.96      2.49 o 
   3   0  12        0.55        0.44      3.92 o 
  -5   1  12        1.06       -0.87      3.27 o 
  -4   1  12        2.67        0.22      4.21 o 
  -3   1  12        3.22       -2.69      4.57 o 
  -2   1  12       13.26       14.58      2.54 o 
  -1   1  12       23.33       27.05      2.77 o 
   0   1  12        8.60        8.42      2.49 o 
   1   1  12        4.57        4.32      3.59 o 
   2   1  12       37.17       43.65      2.64 o 
   3   1  12        1.83        6.24      2.47 o 
  -5   2  12        7.04        6.02      2.10 o 
  -4   2  12        3.87       -0.80      4.14 o 
  -3   2  12        0.01       -3.05      4.06 o 
  -2   2  12       25.82       35.71      3.77 o 
  -1   2  12        0.19       -1.17      3.46 o 
   0   2  12       82.54       90.90      3.51 o 
   1   2  12       80.28       81.23      4.14 o 
   2   2  12        2.35        3.96      2.40 o 
   3   2  12        0.45        0.22      2.54 o 
  -4   3  12        4.81        3.99      2.47 o 
  -3   3  12       65.72       52.33      3.70 o 
  -2   3  12       36.67       43.55      3.70 o 
  -1   3  12        0.44       -4.86      4.86 o 
   0   3  12       33.29       32.88      3.99 o 
   1   3  12        0.06        1.09      4.57 o 
  -4   4  12        7.76        8.93      2.18 o 
  -3   4  12       11.76       12.12      2.47 o 
  -2   4  12        0.39        2.90      2.61 o 
  -1   4  12        0.91       -1.31      4.14 o 
   0   4  12        5.86        0.51      4.72 o 
   1   4  12        0.50        5.15      2.47 o 
  -3   5  12       37.57       33.39      2.83 o 
  -2   5  12        1.06       -0.22      4.14 o 
  -1   5  12       49.99       55.30      3.63 o 
   0   5  12       43.70       46.23      3.48 o 
   1   5  12        5.53        7.26      2.61 o 
  -2   6  12        3.49        4.28      2.03 o 
  -1   6  12        6.77        7.55      2.25 o 
   0   6  12        2.32       -0.80      3.48 o 
                                                 
